# Supplementary material for: Snow Surface Microbiome on the High Antarctic Plateau (DOME C)
Source: PLoS One. 2014 Aug 7;9(8):e104505. doi: 10.1371/journal.pone.0104505 (PMC4125213; doi:10.1371/journal.pone.0104505)
Supplement: File S1 — Output from the sequencing data processing: descriptive statistics, classification and number of phylotypes in the 16S rRNA gene clone library and 454 16S amplicon pyrosequencing data sets. (XLSX) [file pone.0104505.s001.xlsx]

## Sheet: Table S1
454 16S amplicon pyrosequencing		Initial							Trimming of Barcode and primer							Basic Trimming+ Quality trimming							Alignment							Alignment Screening							Alignment Filtering							Denoising
			Start	End	NBases	Ambigs	Polymer	NumSeqs		Start	End	NBases	Ambigs	Polymer	NumSeqs		Start	End	NBases	Ambigs	Polymer	NumSeqs		Start	End	NBases	Ambigs	Polymer	NumSeqs		Start	End	NBases	Ambigs	Polymer	NumSeqs	Start	End	NBases	Ambigs	Polymer	NumSeqs			Start	End	NBases	Ambigs	Polymer
		Minimum:	1	39	39	0	2	1	Minimum:	1	12	12	0	1	1	Minimum:	1	200	200	0	3	1	Minimum:	1044	1053	4	0	1	1	Minimum:	1044	13125	222	0	3	1	Minimum:	1	1323	222	0	3	1	Minimum:	1	1323	222	0	3
		2.5%-tile:	1	77	77	0	3	423	2.5%-tile:	1	51	51	0	3	417	2.5%-tile:	1	245	245	0	4	367	2.5%-tile:	1044	13125	235	0	4	367	2.5%-tile:	1044	13125	266	0	4	354	2.5%-tile:	1	1323	266	0	4	354	2.5%-tile:	1	1323	266	0	4
		25%-tile:	1	464	464	0	5	4229	25%-tile:	1	431	431	0	5	4169	25%-tile:	1	372	372	0	5	3665	25%-tile:	1044	13125	371	0	5	3665	25%-tile:	1044	13125	377	0	5	3536	25%-tile:	1	1323	377	0	5	3536	25%-tile:	1	1323	377	0	5
		Median:	1	480	480	0	5	8458	Median:	1	439	439	0	5	8338	Median:	1	431	431	0	5	7329	Median:	1109	13125	431	0	5	7329	Median:	1107	13125	431	0	5	7072	Median:	43	1323	431	0	5	7072	Median:	43	1323	431	0	5
		75%-tile:	1	510	510	0	5	12686	75%-tile:	1	481	481	0	5	12506	75%-tile:	1	442	442	0	5	10993	75%-tile:	2069	13125	439	0	5	10993	75%-tile:	2055	13125	441	0	5	10607	75%-tile:	368	1323	441	0	5	10607	75%-tile:	370	1323	441	0	5
		97.5%-tile:	1	531	531	1	7	16492	97.5%-tile:	1	496	496	1	7	16258	97.5%-tile:	1	489	489	0	6	14291	97.5%-tile:	5354	13125	486	0	6	14291	97.5%-tile:	5281	13125	486	0	6	13789	97.5%-tile:	735	1323	486	0	6	13789	97.5%-tile:	740	1323	486	0	6
		Maximum:	1	560	560	10	12	16914	Maximum:	1	524	524	10	12	16674	Maximum:	1	521	521	0	8	14657	Maximum:	43100	43116	505	0	8	14657	Maximum:	5418	13883	505	0	8	14142	Maximum:	805	1354	505	0	8	14142	Maximum:	805	1354	505	0	8
		Mean:	1	453.197	453.197	0.0529739	4.93431		Mean:	1	418.934	418.934	0.0518772	4.93487		Mean:	1	404.713	404.713	0	4.97339		Mean:	1968.94	13177.5	401.674	0	4.96111		Mean:	1733.73	13130.7	407.846	0	4.9785		Mean:	171.076	1323.21	407.846	0	4.9785		Mean:	171.366	1323.21	407.733	0	4.96924
		# of Seqs:	16914						# of Seqs:	16674						# of Seqs:	14657						# of Seqs:	14657						# of Seqs:	14142						# of Seqs:	14142						# of unique seqs:	3772
																																												total # of seqs:	14142
Sanger sequencing 16S rRNA gene clone library		Initial							Trimming of Barcode and primer							Basic Trimming+ Quality trimming							Alignment							Alignment Screening							Alignment Filtering							Denoising
			Start	End	NBases	Ambigs	Polymer	NumSeqs		Start	End	NBases	Ambigs	Polymer	NumSeqs		Start	End	NBases	Ambigs	Polymer	NumSeqs		Start	End	NBases	Ambigs	Polymer	NumSeqs		Start	End	NBases	Ambigs	Polymer	NumSeqs		Start	End	NBases	Ambigs	Polymer	NumSeqs		Start	End	NBases	Ambigs	Polymer
		Minimum:	1	815	815	0	5	1	Minimum:	1	795	795	0	4	1	Minimum:	1	795	795	0	4	1	Minimum:	1106	26392	795	0	4	1	Minimum:	1106	32664	910	0	4	1	Minimum:	1	1265	891	0	4	1	Minimum:	1	1265	891	0	4
		2.5%-tile:	1	863	863	0	5	2	2.5%-tile:	1	843	843	0	5	2	2.5%-tile:	1	910	910	0	5	2	2.5%-tile:	1107	32664	910	0	5	2	2.5%-tile:	1107	32799	913	0	5	2	2.5%-tile:	1	1265	891	0	4	2	2.5%-tile:	1	1265	891	0	4
		25%-tile:	1	974	974	0	6	19	25%-tile:	1	954	954	0	6	19	25%-tile:	1	954	954	0	6	17	25%-tile:	1113	34333	954	0	6	17	25%-tile:	1113	34333	954	0	6	16	25%-tile:	3	1271	902	0	5	16	25%-tile:	3	1271	902	0	5
		Median:	1	1098	1098	0	9	37	Median:	1	1078	1078	0	9	37	Median:	1	1078	1078	0	9	33	Median:	1120	37703	1078	0	9	33	Median:	1120	37703	1078	0	9	32	Median:	18	1271	914	0	5	32	Median:	18	1271	914	0	5
		75%-tile:	1	1147	1147	0	13	55	75%-tile:	1	1127	1127	0	13	55	75%-tile:	1	1106	1106	0	15	49	75%-tile:	1134	37810	1106	0	15	49	75%-tile:	1134	37811	1127	0	15	48	75%-tile:	20	1271	948	0	6	48	75%-tile:	20	1271	948	0	6
		97.5%-tile:	1	1357	1357	0	23	71	97.5%-tile:	1	1337	1337	0	23	71	97.5%-tile:	1	1337	1337	0	23	64	97.5%-tile:	1164	42781	1337	0	23	64	97.5%-tile:	1148	42781	1337	0	23	62	97.5%-tile:	23	1271	983	0	9	62	97.5%-tile:	23	1271	983	0	9
		Maximum:	1	1435	1435	0	27	72	Maximum:	1	1415	1415	0	27	72	Maximum:	1	1415	1415	0	27	65	Maximum:	1762	43116	1364	0	27	65	Maximum:	1164	43116	1364	0	27	63	Maximum:	23	1271	988	0	12	63	Maximum:	23	1271	988	0	12
		Mean:	1	1077.49	1077.49	0	10.6806		Mean:	1	1057.49	1057.49	0	10.4167		Mean:	1	1056.97	1056.97	0	10.6462		Mean:	1133.49	36549	1056.18	0	10.6462		Mean:	1123.84	36691.8	1060.35	0	10.7619		Mean:	12.127	1270.44	923.698	0	5.66667		Mean:	12.127	1270.44	923.714	0	5.68254
		# of Seqs:	72						# of Seqs:	72						# of Seqs:	65						# of Seqs:	65						# of Seqs:	63						# of Seqs:	63						# of unique seqs:	59
																																												total # of seqs:	63
Merging OTUs from both Pyrosequencing and Sanger		Initial																					Alignment														Alignment Filtering
			Start	End	NBases	Ambigs	Polymer	NumSeqs																Start	End	NBases	Ambigs	Polymer	NumSeqs									Start	End	NBases	Ambigs	Polymer	NumSeqs
		Minimum:	1	224	224	0	3	1															Minimum:	1044	13125	224	0	3	1								Minimum:	1	1230	224	0	3	1
		2.5%-tile:	1	288	288	0	4	353															2.5%-tile:	1044	13125	281	0	4	22								2.5%-tile:	1	1230	281	0	4	22
		25%-tile:	1	402	402	0	5	3527															25%-tile:	1048	13125	376	0	5	218								25%-tile:	3	1230	376	0	5	218
		Median:	1	432	432	0	5	7054															Median:	1172	13125	431	0	5	436								Median:	77	1230	431	0	5	436
		75%-tile:	1	446	446	0	5	10580															75%-tile:	2069	13125	454	0	5	653								75%-tile:	347	1230	454	0	5	653
		97.5%-tile:	1	488	488	0	6	13754															97.5%-tile:	5220	32665	924	0	7	849								97.5%-tile:	653	1941	924	0	7	849
		Maximum:	23	1271	988	0	12	14106															Maximum:	5415	34444	988	0	12	870								Maximum:	756	1992	988	0	12	870
		Mean:	1.0497	422.855	421.305	0	4.98944																Mean:	1811.51	14270.2	438.568	0	5.03218									Mean:	178.332	1271.25	438.568	0	5.03218
		# of unique seqs:	870																				# of Seqs:	870													# of Seqs:	870
		total # of seqs:	14106																				total # of seqs:	14106													total # of seqs:	14106
[truncated: 8 more columns]

## Sheet: Table S2
454 16S amplicon sequencing
Phylotype	Size	superkingdom	phylum	class	order	family	genus	species	percentage
Phylotype_P001	1518	Bacteria	unclassified	unclassified	unclassified	unclassified	unclassified	unclassified	10.8097
Phylotype_P002	1314	Bacteria	Proteobacteria	Alphaproteobacteria	unclassified	unclassified	unclassified	unclassified	9.35698
Phylotype_P003	1035	Bacteria	Proteobacteria	Alphaproteobacteria	Kiloniellales	Kiloniellaceae	unclassified	unclassified	7.37022
Phylotype_P004	807	Bacteria	Bacteroidetes	Flavobacteriia	Flavobacteriales	Flavobacteriaceae	unclassified	unclassified	5.74664
Phylotype_P005	598	Bacteria	Cyanobacteria	Synechococcophycideae	Synechococcales	Synechococcaceae	Synechococcus	unclassified	4.25835
Phylotype_P006	573	Bacteria	Proteobacteria	Alphaproteobacteria	Rhodobacterales	Rhodobacteraceae	unclassified	unclassified	4.08032
Phylotype_P007	547	Bacteria	Bacteroidetes	Flavobacteriia	Flavobacteriales	Cryomorphaceae	unclassified	unclassified	3.89518
Phylotype_P008	481	Bacteria	Cyanobacteria	Chloroplast	Chlorophyta	Mamiellaceae	unclassified	unclassified	3.42519
Phylotype_P009	420	Bacteria	Bacteroidetes	Flavobacteriia	Flavobacteriales	Flavobacteriaceae	unclassified	unclassified	2.99081
Phylotype_P010	370	Bacteria	Cyanobacteria	Chloroplast	Cryptophyta	unclassified	unclassified	unclassified	2.63476
Phylotype_P011	331	Bacteria	Bacteroidetes	Flavobacteriia	Flavobacteriales	Cryomorphaceae	Fluviicola	unclassified	2.35705
Phylotype_P012	283	Bacteria	Cyanobacteria	Chloroplast	unclassified	unclassified	unclassified	unclassified	2.01524
Phylotype_P013	280	Bacteria	Cyanobacteria	Chloroplast	Stramenopiles	unclassified	unclassified	unclassified	1.99388
Phylotype_P014	240	Bacteria	Proteobacteria	Alphaproteobacteria	unclassified	unclassified	unclassified	unclassified	1.70904
Phylotype_P015	213	Bacteria	Proteobacteria	Betaproteobacteria	Methylophilales	Methylophilaceae	unclassified	unclassified	1.51677
Phylotype_P016	199	Bacteria	Bacteroidetes	Flavobacteriia	Flavobacteriales	unclassified	unclassified	unclassified	1.41708
Phylotype_P017	195	Bacteria	Proteobacteria	Alphaproteobacteria	Rhodospirillales	Rhodospirillaceae	unclassified	unclassified	1.38859
Phylotype_P018	174	Bacteria	Proteobacteria	Alphaproteobacteria	Rickettsiales	Pelagibacteraceae	unclassified	unclassified	1.23905
Phylotype_P019	163	Bacteria	Bacteroidetes	Flavobacteriia	Flavobacteriales	Flavobacteriaceae	Flavobacterium	unclassified	1.16072
Phylotype_P020	136	Bacteria	Bacteroidetes	Saprospirae	Saprospirales	unclassified	unclassified	unclassified	0.968454
Phylotype_P021	130	Bacteria	Proteobacteria	Epsilonproteobacteria	Campylobacterales	Campylobacteraceae	Arcobacter	unclassified	0.925728
Phylotype_P022	112	Bacteria	Fusobacteria	Fusobacteriia	Fusobacteriales	Fusobacteriaceae	Fusobacterium	unclassified	0.79755
Phylotype_P023	109	Bacteria	Proteobacteria	Gammaproteobacteria	Oceanospirillales	SUP05	unclassified	unclassified	0.776187
Phylotype_P024	102	Bacteria	Cyanobacteria	Chloroplast	Haptophyceae	unclassified	unclassified	unclassified	0.726341
Phylotype_P025	97	Bacteria	Actinobacteria	Acidimicrobiia	Acidimicrobiales	OCS155	unclassified	unclassified	0.690736
Phylotype_P026	94	Bacteria	Proteobacteria	Betaproteobacteria	unclassified	unclassified	unclassified	unclassified	0.669373
Phylotype_P027	92	Bacteria	Proteobacteria	Deltaproteobacteria	Sva0853	unclassified	unclassified	unclassified	0.655131
Phylotype_P028	85	Bacteria	Proteobacteria	Alphaproteobacteria	Rhodobacterales	Rhodobacteraceae	Phaeobacter	unclassified	0.605284
Phylotype_P029	82	Bacteria	Proteobacteria	Alphaproteobacteria	Kiloniellales	unclassified	unclassified	unclassified	0.583921
Phylotype_P030	80	Bacteria	Proteobacteria	Alphaproteobacteria	Rickettsiales	AEGEAN_112	unclassified	unclassified	0.569679
Phylotype_P031	80	Bacteria	Planctomycetes	Planctomycetia	Pirellulales	Pirellulaceae	unclassified	unclassified	0.569679
Phylotype_P032	80	Bacteria	Actinobacteria	Acidimicrobiia	Acidimicrobiales	C111	unclassified	unclassified	0.569679
Phylotype_P033	78	Bacteria	SBR1093	A712011	unclassified	unclassified	unclassified	unclassified	0.555437
Phylotype_P034	78	Bacteria	Proteobacteria	Gammaproteobacteria	unclassified	unclassified	unclassified	unclassified	0.555437
Phylotype_P035	77	Bacteria	Proteobacteria	Epsilonproteobacteria	Campylobacterales	Helicobacteraceae	unclassified	unclassified	0.548316
Phylotype_P036	68	Bacteria	Actinobacteria	Actinobacteria	Actinomycetales	unclassified	unclassified	unclassified	0.484227
Phylotype_P037	65	Bacteria	Bacteroidetes	Flavobacteriia	Flavobacteriales	unclassified	unclassified	unclassified	0.462864
Phylotype_P038	65	Bacteria	Bacteroidetes	Flavobacteriia	Flavobacteriales	Flavobacteriaceae	Sediminicola	unclassified	0.462864
Phylotype_P039	63	Bacteria	Bacteroidetes	Flavobacteriia	Flavobacteriales	NS9	unclassified	unclassified	0.448622
Phylotype_P040	63	Bacteria	Bacteroidetes	Flavobacteriia	Flavobacteriales	Flavobacteriaceae	Winogradskyella	unclassified	0.448622
Phylotype_P041	63	Bacteria	Verrucomicrobia	Verrucomicrobiae	Verrucomicrobiales	Verrucomicrobiaceae	unclassified	unclassified	0.448622
Phylotype_P042	58	Bacteria	Verrucomicrobia	Opitutae	unclassified	unclassified	unclassified	unclassified	0.413017
Phylotype_P043	54	Bacteria	Cyanobacteria	Synechococcophycideae	Synechococcales	Synechococcaceae	unclassified	unclassified	0.384533
Phylotype_P044	53	Bacteria	Bacteroidetes	unclassified	unclassified	unclassified	unclassified	unclassified	0.377412
Phylotype_P045	51	Bacteria	Planctomycetes	Planctomycetia	Planctomycetales	Planctomycetaceae	Planctomyces	unclassified	0.36317
Phylotype_P046	42	unknown	unclassified	unclassified	unclassified	unclassified	unclassified	unclassified	0.299081
Phylotype_P047	40	Bacteria	SAR406	AB16	Arctic96B-7	A714017	ZA3312c	unclassified	0.284839
Phylotype_P048	39	Bacteria	Proteobacteria	Alphaproteobacteria	Rhodospirillales	Rhodospirillaceae	unclassified	unclassified	0.277718
Phylotype_P049	38	Bacteria	Verrucomicrobia	Opitutae	Puniceicoccales	Puniceicoccaceae	MB11C04	unclassified	0.270597
Phylotype_P050	37	Bacteria	Bacteroidetes	Flavobacteriia	Flavobacteriales	Cryomorphaceae	Crocinitomix	unclassified	0.263476
Phylotype_P051	36	Bacteria	Lentisphaerae	Lentisphaeria	Victivallales	Victivallaceae	unclassified	unclassified	0.256355
Phylotype_P052	36	Bacteria	Bacteroidetes	Sphingobacteriia	Sphingobacteriales	unclassified	unclassified	unclassified	0.256355
Phylotype_P053	35	Bacteria	Proteobacteria	Alphaproteobacteria	Sphingomonadales	Erythrobacteraceae	unclassified	unclassified	0.249234
Phylotype_P054	34	Bacteria	Proteobacteria	Alphaproteobacteria	Rhodobacterales	Rhodobacteraceae	Paracoccus	unclassified	0.242114
Phylotype_P055	34	Bacteria	Proteobacteria	Epsilonproteobacteria	Campylobacterales	Helicobacteraceae	Sulfurimonas	unclassified	0.242114
Phylotype_P056	33	Bacteria	Bacteroidetes	Sphingobacteriia	Sphingobacteriales	NS11-12	unclassified	unclassified	0.234993
Phylotype_P057	33	Bacteria	Proteobacteria	Deltaproteobacteria	Sva0853	S25_1238	unclassified	unclassified	0.234993
Phylotype_P058	33	Bacteria	Bacteroidetes	Sphingobacteriia	Sphingobacteriales	Sphingobacteriaceae	Pedobacter	unclassified	0.234993
Phylotype_P059	33	Bacteria	Proteobacteria	Gammaproteobacteria	Chromatiales	unclassified	unclassified	unclassified	0.234993
Phylotype_P060	32	Bacteria	Bacteroidetes	Bacteroidia	Bacteroidales	unclassified	unclassified	unclassified	0.227872
Phylotype_P061	31	Bacteria	Proteobacteria	Gammaproteobacteria	Alteromonadales	OM60	unclassified	unclassified	0.220751
Phylotype_P062	31	Bacteria	Proteobacteria	Alphaproteobacteria	Rhizobiales	Phyllobacteriaceae	unclassified	unclassified	0.220751
Phylotype_P063	30	Bacteria	Proteobacteria	Gammaproteobacteria	Oceanospirillales	unclassified	unclassified	unclassified	0.21363
Phylotype_P064	30	Bacteria	Proteobacteria	Gammaproteobacteria	Oceanospirillales	Halomonadaceae	Candidatus_Portiera	unclassified	0.21363
Phylotype_P065	30	Bacteria	Bacteroidetes	Saprospirae	Saprospirales	Saprospiraceae	unclassified	unclassified	0.21363
Phylotype_P066	30	Bacteria	Proteobacteria	Alphaproteobacteria	Rickettsiales	Rickettsiaceae	unclassified	unclassified	0.21363
Phylotype_P067	29	Bacteria	Proteobacteria	Alphaproteobacteria	Rhodobacterales	Rhodobacteraceae	Thalassobius	unclassified	0.206509
Phylotype_P068	28	Bacteria	Bacteroidetes	Rhodothermi	Rhodothermales	Balneolaceae	Balneola	unclassified	0.199388
Phylotype_P069	27	Bacteria	Proteobacteria	Alphaproteobacteria	BD7-3	unclassified	unclassified	unclassified	0.192267
Phylotype_P070	27	Bacteria	Proteobacteria	Gammaproteobacteria	Oceanospirillales	unclassified	unclassified	unclassified	0.192267
Phylotype_P071	27	Bacteria	Proteobacteria	Alphaproteobacteria	Rhodobacterales	Rhodobacteraceae	unclassified	unclassified	0.192267
Phylotype_P072	27	Bacteria	Proteobacteria	Deltaproteobacteria	Myxococcales	OM27	unclassified	unclassified	0.192267
Phylotype_P073	26	Bacteria	Proteobacteria	Betaproteobacteria	Rhodocyclales	Rhodocyclaceae	Dechloromonas	unclassified	0.185146
Phylotype_P074	26	Bacteria	Proteobacteria	Deltaproteobacteria	Spirobacillales	unclassified	unclassified	unclassified	0.185146
Phylotype_P075	23	Bacteria	Bacteroidetes	Rhodothermi	Rhodothermales	Rhodothermaceae	unclassified	unclassified	0.163783
Phylotype_P076	23	Bacteria	Chlorobi	Chlorobia	Chlorobiales	Chlorobiaceae	Prosthecochloris	unclassified	0.163783
Phylotype_P077	22	Bacteria	Planctomycetes	OM190	unclassified	unclassified	unclassified	unclassified	0.156662
Phylotype_P078	22	Bacteria	Proteobacteria	Gammaproteobacteria	Legionellales	Coxiellaceae	unclassified	unclassified	0.156662
Phylotype_P079	21	Bacteria	Bacteroidetes	Cytophagia	Cytophagales	Flammeovirgaceae	unclassified	unclassified	0.149541
Phylotype_P080	21	Bacteria	Bacteroidetes	Bacteroidia	Bacteroidales	Bacteroidaceae	Bacteroides	unclassified	0.149541
Phylotype_P081	21	Bacteria	Verrucomicrobia	Opitutae	unclassified	unclassified	unclassified	unclassified	0.149541
Phylotype_P082	21	Bacteria	Bacteroidetes	Flavobacteriia	Flavobacteriales	Flavobacteriaceae	Polaribacter	unclassified	0.149541
Phylotype_P083	20	Bacteria	Proteobacteria	unclassified	unclassified	unclassified	unclassified	unclassified	0.14242
Phylotype_P084	20	Bacteria	Proteobacteria	Gammaproteobacteria	Alteromonadales	Alteromonadaceae	unclassified	unclassified	0.14242
Phylotype_P085	19	Bacteria	Bacteroidetes	Bacteroidia	Bacteroidales	Paraprevotellaceae	Prevotella	unclassified	0.135299
Phylotype_P086	19	Bacteria	Actinobacteria	Acidimicrobiia	Acidimicrobiales	wb1_P06	unclassified	unclassified	0.135299
Phylotype_P087	18	Bacteria	Proteobacteria	Deltaproteobacteria	PB19	unclassified	unclassified	unclassified	0.128178
Phylotype_P088	17	Bacteria	Proteobacteria	Deltaproteobacteria	Desulfobacterales	Desulfobulbaceae	Desulfotalea	unclassified	0.121057
Phylotype_P089	17	Bacteria	Proteobacteria	Alphaproteobacteria	Caulobacterales	Caulobacteraceae	Phenylobacterium	unclassified	0.121057
Phylotype_P090	17	Bacteria	Fibrobacteres	B5-096	unclassified	unclassified	unclassified	unclassified	0.121057
Phylotype_P091	17	Bacteria	Bacteroidetes	Flavobacteriia	Flavobacteriales	Flavobacteriaceae	Tenacibaculum	unclassified	0.121057
Phylotype_P092	16	Bacteria	Proteobacteria	Alphaproteobacteria	Rhizobiales	unclassified	unclassified	unclassified	0.113936
Phylotype_P093	16	Bacteria	Proteobacteria	Alphaproteobacteria	Sphingomonadales	unclassified	unclassified	unclassified	0.113936
Phylotype_P094	16	Bacteria	Actinobacteria	Actinobacteria	Actinomycetales	Microbacteriaceae	Candidatus_Aquiluna	rubra	0.113936
Phylotype_P095	16	Bacteria	Proteobacteria	Deltaproteobacteria	Myxococcales	unclassified	unclassified	unclassified	0.113936
Phylotype_P096	15	Bacteria	Planctomycetes	OM190	CL500-15	unclassified	unclassified	unclassified	0.106815
Phylotype_P097	15	Bacteria	Bacteroidetes	Flavobacteriia	unclassified	unclassified	unclassified	unclassified	0.106815
Phylotype_P098	15	Bacteria	Proteobacteria	Gammaproteobacteria	Thiohalorhabdales	Thiohalorhabdaceae	unclassified	unclassified	0.106815
Phylotype_P099	15	Bacteria	Chloroflexi	SAR202	unclassified	unclassified	unclassified	unclassified	0.106815
Phylotype_P100	14	Bacteria	Proteobacteria	Alphaproteobacteria	Rhodobacterales	Rhodobacteraceae	Loktanella	unclassified	0.0996938
Phylotype_P101	14	Bacteria	Actinobacteria	Actinobacteria	Actinomycetales	Microbacteriaceae	unclassified	unclassified	0.0996938
Phylotype_P102	14	Bacteria	Bacteroidetes	Flavobacteriia	Flavobacteriales	Weeksellaceae	Chryseobacterium	unclassified	0.0996938
Phylotype_P103	14	Bacteria	Proteobacteria	Betaproteobacteria	Burkholderiales	Comamonadaceae	Paucibacter	unclassified	0.0996938
Phylotype_P104	14	Bacteria	Proteobacteria	Gammaproteobacteria	HTCC2188	unclassified	unclassified	unclassified	0.0996938
Phylotype_P105	13	Bacteria	Actinobacteria	Actinobacteria	Actinomycetales	Microbacteriaceae	unclassified	unclassified	0.0925728
Phylotype_P106	13	Bacteria	Proteobacteria	Alphaproteobacteria	Rhodobacterales	Rhodobacteraceae	Octadecabacter	unclassified	0.0925728
Phylotype_P107	13	Bacteria	Proteobacteria	Epsilonproteobacteria	Campylobacterales	Helicobacteraceae	unclassified	unclassified	0.0925728
Phylotype_P108	12	Bacteria	Proteobacteria	Alphaproteobacteria	Sphingomonadales	Erythrobacteraceae	Lutibacterium	unclassified	0.0854518
Phylotype_P109	12	Bacteria	Spirochaetes	Spirochaetes	Sphaerochaetales	Sphaerochaetaceae	unclassified	unclassified	0.0854518
Phylotype_P110	12	Bacteria	Gemmatimonadetes	Gemm-2	unclassified	unclassified	unclassified	unclassified	0.0854518
Phylotype_P111	12	Bacteria	Proteobacteria	Betaproteobacteria	Burkholderiales	Comamonadaceae	Comamonas	unclassified	0.0854518
Phylotype_P112	11	Bacteria	Planctomycetes	Phycisphaerae	Phycisphaerales	unclassified	unclassified	unclassified	0.0783308
Phylotype_P113	11	Bacteria	Cyanobacteria	Chloroplast	unclassified	unclassified	unclassified	unclassified	0.0783308
Phylotype_P114	11	Bacteria	Bacteroidetes	Flavobacteriia	Flavobacteriales	Flavobacteriaceae	Aquimarina	unclassified	0.0783308
Phylotype_P115	11	Bacteria	Proteobacteria	Alphaproteobacteria	Kiloniellales	Kiloniellaceae	Thalassospira	xiamenensis	0.0783308
Phylotype_P116	11	Bacteria	Proteobacteria	Alphaproteobacteria	Rickettsiales	unclassified	unclassified	unclassified	0.0783308
Phylotype_P117	11	Bacteria	Verrucomicrobia	Verrucomicrobiae	Verrucomicrobiales	Verrucomicrobiaceae	Verrucomicrobium	unclassified	0.0783308
Phylotype_P118	10	Bacteria	Proteobacteria	Alphaproteobacteria	Rhizobiales	Hyphomicrobiaceae	Devosia	unclassified	0.0712099
Phylotype_P119	10	Bacteria	Fusobacteria	Fusobacteriia	Fusobacteriales	Fusobacteriaceae	Psychrilyobacter	unclassified	0.0712099
Phylotype_P120	10	Bacteria	Proteobacteria	Deltaproteobacteria	Desulfobacterales	Desulfobacteraceae	unclassified	unclassified	0.0712099
Phylotype_P121	10	Bacteria	Proteobacteria	Deltaproteobacteria	Desulfobacterales	Desulfobacteraceae	Desulfofrigus	unclassified	0.0712099
Phylotype_P122	9	Bacteria	Firmicutes	Clostridia	Clostridiales	JTB215	unclassified	unclassified	0.0640889
Phylotype_P123	9	Bacteria	Tenericutes	Mollicutes	Anaeroplasmatales	Anaeroplasmataceae	unclassified	unclassified	0.0640889
Phylotype_P124	9	Bacteria	OP3	BD4-9	unclassified	unclassified	unclassified	unclassified	0.0640889
Phylotype_P125	9	Bacteria	TM6	SJA-4	unclassified	unclassified	unclassified	unclassified	0.0640889
Phylotype_P126	9	Bacteria	Lentisphaerae	Lentisphaeria	Lentisphaerales	Lentisphaeraceae	unclassified	unclassified	0.0640889
Phylotype_P127	8	Bacteria	Proteobacteria	Alphaproteobacteria	Rhodobacterales	Rhodobacteraceae	Amaricoccus	unclassified	0.0569679
Phylotype_P128	8	Bacteria	Tenericutes	Mollicutes	unclassified	unclassified	unclassified	unclassified	0.0569679
Phylotype_P129	8	Bacteria	Proteobacteria	Betaproteobacteria	Neisseriales	Neisseriaceae	unclassified	unclassified	0.0569679
Phylotype_P130	8	Bacteria	Actinobacteria	Actinobacteria	Actinomycetales	Nocardioidaceae	Nocardioides	unclassified	0.0569679
Phylotype_P131	7	Bacteria	Proteobacteria	Deltaproteobacteria	Bdellovibrionales	Bacteriovoracaceae	unclassified	unclassified	0.0498469
Phylotype_P132	7	Bacteria	Acidobacteria	Acidobacteria-6	iii1-15	unclassified	unclassified	unclassified	0.0498469
Phylotype_P133	7	Bacteria	Proteobacteria	Alphaproteobacteria	Rhodobacterales	Rhodobacteraceae	Anaerospora	unclassified	0.0498469
Phylotype_P134	7	Bacteria	Bacteroidetes	Bacteroidia	Bacteroidales	Rikenellaceae	unclassified	unclassified	0.0498469
Phylotype_P135	7	Bacteria	Bacteroidetes	Flavobacteriia	Flavobacteriales	Flavobacteriaceae	Mesonia	unclassified	0.0498469
Phylotype_P136	6	Bacteria	Bacteroidetes	Saprospirae	Saprospirales	Chitinophagaceae	Sediminibacterium	unclassified	0.0427259
Phylotype_P137	6	Bacteria	OD1	unclassified	unclassified	unclassified	unclassified	unclassified	0.0427259
Phylotype_P138	6	Bacteria	Proteobacteria	Alphaproteobacteria	Kiloniellales	unclassified	unclassified	unclassified	0.0427259
Phylotype_P139	6	Bacteria	Proteobacteria	Gammaproteobacteria	Thiotrichales	Thiotrichaceae	Cocleimonas	unclassified	0.0427259
Phylotype_P140	6	Bacteria	Bacteroidetes	Bacteroidia	Bacteroidales	VC21_Bac22	unclassified	unclassified	0.0427259
Phylotype_P141	6	Bacteria	OD1	SM2F11	unclassified	unclassified	unclassified	unclassified	0.0427259
Phylotype_P142	6	Bacteria	Planctomycetes	OM190	agg27	unclassified	unclassified	unclassified	0.0427259
Phylotype_P143	6	Bacteria	Firmicutes	Clostridia	Clostridiales	unclassified	unclassified	unclassified	0.0427259
Phylotype_P144	6	Bacteria	Verrucomicrobia	Pedosphaerae	unclassified	unclassified	unclassified	unclassified	0.0427259
Phylotype_P145	6	Bacteria	Fusobacteria	Fusobacteriia	Fusobacteriales	Fusobacteriaceae	Propionigenium	unclassified	0.0427259
Phylotype_P146	6	Bacteria	Proteobacteria	Gammaproteobacteria	Legionellales	Francisellaceae	unclassified	unclassified	0.0427259
Phylotype_P147	6	Bacteria	Proteobacteria	Deltaproteobacteria	unclassified	unclassified	unclassified	unclassified	0.0427259
Phylotype_P148	6	Bacteria	Proteobacteria	Gammaproteobacteria	HTCC2188	HTCC2089	unclassified	unclassified	0.0427259
Phylotype_P149	6	Bacteria	Proteobacteria	Alphaproteobacteria	Rhizobiales	Phyllobacteriaceae	unclassified	unclassified	0.0427259
Phylotype_P150	6	Bacteria	Proteobacteria	Gammaproteobacteria	Legionellales	Francisellaceae	Francisella	unclassified	0.0427259
Phylotype_P151	6	Bacteria	Firmicutes	Bacilli	unclassified	unclassified	unclassified	unclassified	0.0427259
Phylotype_P152	5	Bacteria	Proteobacteria	Alphaproteobacteria	Sphingomonadales	Sphingomonadaceae	unclassified	unclassified	0.0356049
Phylotype_P153	5	Bacteria	Proteobacteria	Gammaproteobacteria	Legionellales	unclassified	unclassified	unclassified	0.0356049
Phylotype_P154	5	Bacteria	Proteobacteria	Betaproteobacteria	Neisseriales	Neisseriaceae	Vogesella	unclassified	0.0356049
Phylotype_P155	5	Bacteria	Cyanobacteria	Oscillatoriophycideae	Chroococcales	Xenococcaceae	unclassified	unclassified	0.0356049
Phylotype_P156	5	Bacteria	Firmicutes	Bacilli	Bacillales	Exiguobacteraceae	Exiguobacterium	unclassified	0.0356049
Phylotype_P157	5	Bacteria	Firmicutes	Bacilli	Lactobacillales	Lactobacillaceae	Lactobacillus	helveticus	0.0356049
Phylotype_P158	5	Bacteria	Actinobacteria	Actinobacteria	Actinomycetales	Microbacteriaceae	Microbacterium	unclassified	0.0356049
Phylotype_P159	5	Bacteria	Cyanobacteria	Synechococcophycideae	Pseudanabaenales	Pseudanabaenaceae	unclassified	unclassified	0.0356049
Phylotype_P160	5	Bacteria	Proteobacteria	Gammaproteobacteria	Thiotrichales	Piscirickettsiaceae	Piscirickettsia	unclassified	0.0356049
Phylotype_P161	5	Bacteria	Proteobacteria	Deltaproteobacteria	Desulfobacterales	Nitrospinaceae	Nitrospina	unclassified	0.0356049
Phylotype_P162	5	Bacteria	Planctomycetes	vadinHA49	unclassified	unclassified	unclassified	unclassified	0.0356049
Phylotype_P163	4	Bacteria	Proteobacteria	Alphaproteobacteria	Kiloniellales	Kiloniellaceae	Thalassospira	unclassified	0.0284839
Phylotype_P164	4	Bacteria	Bacteroidetes	Cytophagia	Cytophagales	Flammeovirgaceae	JTB248	unclassified	0.0284839
Phylotype_P165	4	Bacteria	Proteobacteria	Gammaproteobacteria	Legionellales	unclassified	unclassified	unclassified	0.0284839
Phylotype_P166	4	Bacteria	Proteobacteria	Gammaproteobacteria	Marinicellales	Marinicellaceae	unclassified	unclassified	0.0284839
Phylotype_P167	4	Bacteria	Proteobacteria	Gammaproteobacteria	Chromatiales	Chromatiaceae	unclassified	unclassified	0.0284839
Phylotype_P168	4	Bacteria	Proteobacteria	Epsilonproteobacteria	Campylobacterales	Campylobacteraceae	Sulfurospirillum	unclassified	0.0284839
Phylotype_P169	4	Bacteria	Proteobacteria	Gammaproteobacteria	Legionellales	Legionellaceae	unclassified	unclassified	0.0284839
Phylotype_P170	4	Bacteria	Proteobacteria	Betaproteobacteria	Burkholderiales	Comamonadaceae	unclassified	unclassified	0.0284839
Phylotype_P171	4	Bacteria	Proteobacteria	Deltaproteobacteria	Desulfobacterales	Desulfobacteraceae	unclassified	unclassified	0.0284839
Phylotype_P172	4	Bacteria	Proteobacteria	Deltaproteobacteria	Desulfobacterales	Desulfobulbaceae	Desulfocapsa	unclassified	0.0284839
Phylotype_P173	4	Bacteria	Bacteroidetes	Saprospirae	Saprospirales	Chitinophagaceae	unclassified	unclassified	0.0284839
Phylotype_P174	4	Bacteria	Proteobacteria	Alphaproteobacteria	Rhodobacterales	Rhodobacteraceae	Anaerospora	hongkongensis	0.0284839
Phylotype_P175	4	Bacteria	Acidobacteria	OS-K	unclassified	unclassified	unclassified	unclassified	0.0284839
Phylotype_P176	3	Bacteria	Bacteroidetes	Flavobacteriia	Flavobacteriales	Flavobacteriaceae	Polaribacter	unclassified	0.021363
Phylotype_P177	3	Bacteria	Proteobacteria	Deltaproteobacteria	Myxococcales	Nannocystaceae	Plesiocystis	unclassified	0.021363
Phylotype_P178	3	Bacteria	Proteobacteria	Gammaproteobacteria	Alteromonadales	Alteromonadaceae	Glaciecola	unclassified	0.021363
Phylotype_P179	3	Bacteria	PAUC34f	unclassified	unclassified	unclassified	unclassified	unclassified	0.021363
Phylotype_P180	3	Bacteria	Proteobacteria	Gammaproteobacteria	Alteromonadales	HTCC2188	HTCC	unclassified	0.021363
Phylotype_P181	3	Bacteria	OP3	koll11	GIF10	kpj58rc	unclassified	unclassified	0.021363
Phylotype_P182	3	Bacteria	BRC1	PRR-11	unclassified	unclassified	unclassified	unclassified	0.021363
Phylotype_P183	3	Bacteria	Proteobacteria	Betaproteobacteria	Burkholderiales	Comamonadaceae	Delftia	unclassified	0.021363
Phylotype_P184	3	Bacteria	Proteobacteria	Betaproteobacteria	Burkholderiales	Comamonadaceae	Limnobacter	unclassified	0.021363
Phylotype_P185	3	Bacteria	Proteobacteria	Gammaproteobacteria	Oceanospirillales	Oceanospirillaceae	Marinomonas	unclassified	0.021363
Phylotype_P186	3	Bacteria	Bacteroidetes	Cytophagia	Cytophagales	Flammeovirgaceae	Roseivirga	unclassified	0.021363
Phylotype_P187	3	Bacteria	OD1	ZB2	unclassified	unclassified	unclassified	unclassified	0.021363
Phylotype_P188	3	Bacteria	Actinobacteria	Actinobacteria	Actinomycetales	Corynebacteriaceae	Corynebacterium	unclassified	0.021363
Phylotype_P189	3	Bacteria	Proteobacteria	Deltaproteobacteria	Desulfovibrionales	Desulfovibrionaceae	Desulfovibrio	unclassified	0.021363
Phylotype_P190	3	Bacteria	Proteobacteria	Deltaproteobacteria	Bdellovibrionales	Bacteriovoracaceae	Bacteriovorax	unclassified	0.021363
Phylotype_P191	3	Bacteria	Proteobacteria	Betaproteobacteria	Rhodocyclales	Rhodocyclaceae	unclassified	unclassified	0.021363
Phylotype_P192	3	Bacteria	Cyanobacteria	Chloroplast	Streptophyta	unclassified	unclassified	unclassified	0.021363
Phylotype_P193	3	Bacteria	Tenericutes	Mollicutes	Mycoplasmatales	Mycoplasmataceae	Mycoplasma	unclassified	0.021363
Phylotype_P194	3	Bacteria	Fibrobacteres	Fibrobacteria	unclassified	unclassified	unclassified	unclassified	0.021363
Phylotype_P195	3	Bacteria	Fibrobacteres	TG3	TG3-2	unclassified	unclassified	unclassified	0.021363
Phylotype_P196	3	Bacteria	Bacteroidetes	Bacteroidia	Bacteroidales	Rikenellaceae	unclassified	unclassified	0.021363
Phylotype_P197	3	Bacteria	Planctomycetes	vadinHA49	PeHg47	unclassified	unclassified	unclassified	0.021363
Phylotype_P198	3	Bacteria	Spirochaetes	Spirochaetes	Spirochaetales	Spirochaetaceae	Spirochaeta	unclassified	0.021363
Phylotype_P199	3	Bacteria	Proteobacteria	Gammaproteobacteria	Thiotrichales	Piscirickettsiaceae	unclassified	unclassified	0.021363
Phylotype_P200	2	Bacteria	Verrucomicrobia	Opitutae	Opitutales	Opitutaceae	Opitutus	unclassified	0.014242
Phylotype_P201	2	Bacteria	Proteobacteria	Alphaproteobacteria	Sphingomonadales	Sphingomonadaceae	Novosphingobium	unclassified	0.014242
Phylotype_P202	2	Bacteria	Proteobacteria	Alphaproteobacteria	Rhodospirillales	Rhodospirillaceae	Inquilinus	unclassified	0.014242
Phylotype_P203	2	Bacteria	Proteobacteria	Gammaproteobacteria	Pseudomonadales	Moraxellaceae	Acinetobacter	guillouiae	0.014242
Phylotype_P204	2	Bacteria	Tenericutes	Mollicutes	unclassified	unclassified	unclassified	unclassified	0.014242
Phylotype_P205	2	Bacteria	Proteobacteria	Deltaproteobacteria	Sva0853	JTB36	unclassified	unclassified	0.014242
Phylotype_P206	2	Bacteria	TM6	SBRH58	unclassified	unclassified	unclassified	unclassified	0.014242
Phylotype_P207	2	Bacteria	Planctomycetes	BD7-11	unclassified	unclassified	unclassified	unclassified	0.014242
Phylotype_P208	2	Bacteria	ZB3	BS119	unclassified	unclassified	unclassified	unclassified	0.014242
Phylotype_P209	2	Bacteria	Proteobacteria	Deltaproteobacteria	Desulfovibrionales	Desulfovibrionaceae	unclassified	unclassified	0.014242
Phylotype_P210	2	Bacteria	GN02	unclassified	unclassified	unclassified	unclassified	unclassified	0.014242
Phylotype_P211	2	Bacteria	Proteobacteria	Deltaproteobacteria	unclassified	unclassified	unclassified	unclassified	0.014242
Phylotype_P212	2	Bacteria	Proteobacteria	Gammaproteobacteria	Legionellales	Francisellaceae	unclassified	unclassified	0.014242
Phylotype_P213	2	Bacteria	WWE1	Cloacamonae	Cloacamonales	MSBL8	unclassified	unclassified	0.014242
Phylotype_P214	2	Bacteria	Proteobacteria	Epsilonproteobacteria	Campylobacterales	Campylobacteraceae	Arcobacter	cryaerophilus	0.014242
Phylotype_P215	2	Bacteria	Proteobacteria	Deltaproteobacteria	Desulfarculales	Desulfarculaceae	unclassified	unclassified	0.014242
Phylotype_P216	2	Bacteria	Planctomycetes	Phycisphaerae	Phycisphaerales	Phycisphaeraceae	unclassified	unclassified	0.014242
Phylotype_P217	2	Bacteria	Chloroflexi	Anaerolineae	SBR1031	A4b	unclassified	unclassified	0.014242
Phylotype_P218	2	Bacteria	Proteobacteria	Betaproteobacteria	MWH-UniP1	unclassified	unclassified	unclassified	0.014242
Phylotype_P219	2	Bacteria	Verrucomicrobia	Opitutae	Pelagicoccales	Pelagicoccaceae	Pelagicoccus	unclassified	0.014242
Phylotype_P220	2	Bacteria	Chloroflexi	Anaerolineae	envOPS12	unclassified	unclassified	unclassified	0.014242
Phylotype_P221	2	Bacteria	Firmicutes	Clostridia	Clostridiales	Acidaminobacteraceae	WH1-8	unclassified	0.014242
Phylotype_P222	2	Bacteria	Proteobacteria	Betaproteobacteria	Thiobacterales	unclassified	unclassified	unclassified	0.014242
Phylotype_P223	2	Bacteria	Bacteroidetes	Bacteroidia	Bacteroidales	Bacteroidaceae	Bacteroides	plebeius	0.014242
Phylotype_P224	2	Bacteria	Proteobacteria	Betaproteobacteria	Burkholderiales	Comamonadaceae	Hydrogenophaga	unclassified	0.014242
Phylotype_P225	2	Bacteria	Bacteroidetes	Flavobacteriia	Flavobacteriales	Cryomorphaceae	unclassified	unclassified	0.014242
Phylotype_P226	2	Bacteria	Actinobacteria	Actinobacteria	Actinomycetales	Microbacteriaceae	Leucobacter	unclassified	0.014242
Phylotype_P227	2	Bacteria	Bacteroidetes	Flavobacteriia	Flavobacteriales	Flavobacteriaceae	Flavobacterium	unclassified	0.014242
Phylotype_P228	2	Bacteria	Chloroflexi	Anaerolineae	SBR1031	unclassified	unclassified	unclassified	0.014242
Phylotype_P229	2	Bacteria	Spirochaetes	Spirochaetes	unclassified	unclassified	unclassified	unclassified	0.014242
Phylotype_P230	2	Bacteria	Bacteroidetes	Rhodothermi	Rhodothermales	Balneolaceae	KSA1	unclassified	0.014242
Phylotype_P231	2	Bacteria	Firmicutes	Clostridia	Clostridiales	Veillonellaceae	Megamonas	unclassified	0.014242
Phylotype_P232	2	Bacteria	Verrucomicrobia	Verruco-5	R76-B128	unclassified	unclassified	unclassified	0.014242
Phylotype_P233	2	Bacteria	Verrucomicrobia	Opitutae	Puniceicoccales	Puniceicoccaceae	Coraliomargarita	unclassified	0.014242
Phylotype_P234	2	Bacteria	Proteobacteria	Gammaproteobacteria	Legionellales	Endoecteinascidiaceae	unclassified	unclassified	0.014242
Phylotype_P235	2	Bacteria	Kazan-3B-28	unclassified	unclassified	unclassified	unclassified	unclassified	0.014242
Phylotype_P236	2	Bacteria	Chlorobi	Chlorobia	Chlorobiales	Chlorobiaceae	Chlorobium	phaeovibrioides	0.014242
Phylotype_P237	1	Bacteria	Proteobacteria	Alphaproteobacteria	Rhizobiales	Xanthobacteraceae	unclassified	unclassified	0.00712099
Phylotype_P238	1	Bacteria	Verrucomicrobia	Opitutae	Puniceicoccales	Puniceicoccaceae	unclassified	unclassified	0.00712099
Phylotype_P239	1	Bacteria	Proteobacteria	Alphaproteobacteria	Sphingomonadales	Sphingomonadaceae	Kaistobacter	unclassified	0.00712099
Phylotype_P240	1	Bacteria	Actinobacteria	Acidimicrobiia	Acidimicrobiales	TK06	unclassified	unclassified	0.00712099
Phylotype_P241	1	Bacteria	Bacteroidetes	Bacteroidia	Bacteroidales	Porphyromonadaceae	Dysgonomonas	unclassified	0.00712099
Phylotype_P242	1	Bacteria	Acidobacteria	RB25	unclassified	unclassified	unclassified	unclassified	0.00712099
Phylotype_P243	1	Bacteria	Proteobacteria	Deltaproteobacteria	Desulfobacterales	Desulfobulbaceae	unclassified	unclassified	0.00712099
Phylotype_P244	1	Bacteria	Verrucomicrobia	unclassified	unclassified	unclassified	unclassified	unclassified	0.00712099
Phylotype_P245	1	Bacteria	Proteobacteria	Alphaproteobacteria	Sphingomonadales	Sphingomonadaceae	Novosphingobium	unclassified	0.00712099
Phylotype_P246	1	Bacteria	Proteobacteria	Gammaproteobacteria	Salinisphaerales	Salinisphaeraceae	Salinisphaera	unclassified	0.00712099
Phylotype_P247	1	Bacteria	Proteobacteria	Alphaproteobacteria	RF32	unclassified	unclassified	unclassified	0.00712099
Phylotype_P248	1	Bacteria	Actinobacteria	Actinobacteria	Actinomycetales	Propionibacteriaceae	Propionibacterium	acnes	0.00712099
Phylotype_P249	1	Bacteria	Proteobacteria	Alphaproteobacteria	Caulobacterales	Caulobacteraceae	unclassified	unclassified	0.00712099
Phylotype_P250	1	Bacteria	Proteobacteria	Gammaproteobacteria	Xanthomonadales	Xanthomonadaceae	Stenotrophomonas	acidaminiphila	0.00712099
Phylotype_P251	1	Bacteria	Bacteroidetes	Saprospirae	unclassified	unclassified	unclassified	unclassified	0.00712099
Phylotype_P252	1	Bacteria	Proteobacteria	Deltaproteobacteria	Sva0853	SAR324	unclassified	unclassified	0.00712099
Phylotype_P253	1	Bacteria	Bacteroidetes	Sphingobacteriia	Sphingobacteriales	Sphingobacteriaceae	Sphingobacterium	unclassified	0.00712099
Phylotype_P254	1	Bacteria	Firmicutes	Bacilli	Bacillales	Staphylococcaceae	Staphylococcus	unclassified	0.00712099
Phylotype_P255	1	Bacteria	Proteobacteria	Gammaproteobacteria	Xanthomonadales	Sinobacteraceae	unclassified	unclassified	0.00712099
Phylotype_P256	1	Bacteria	Verrucomicrobia	Verrucomicrobiae	Verrucomicrobiales	Verrucomicrobiaceae	Rubritalea	unclassified	0.00712099
Phylotype_P257	1	Bacteria	Proteobacteria	Gammaproteobacteria	Chromatiales	unclassified	unclassified	unclassified	0.00712099
Phylotype_P258	1	Bacteria	Proteobacteria	Alphaproteobacteria	Rhizobiales	Hyphomicrobiaceae	Hyphomicrobium	zavarzinii	0.00712099
Phylotype_P259	1	Bacteria	Verrucomicrobia	Verrucomicrobiae	Verrucomicrobiales	Verrucomicrobiaceae	MSBL3	unclassified	0.00712099
Phylotype_P260	1	Bacteria	Cyanobacteria	4C0d-2	MLE1-12	unclassified	unclassified	unclassified	0.00712099
Phylotype_P261	1	Bacteria	OD1	ABY1	unclassified	unclassified	unclassified	unclassified	0.00712099
Phylotype_P262	1	Bacteria	Proteobacteria	Gammaproteobacteria	Vibrionales	Vibrionaceae	unclassified	unclassified	0.00712099
Phylotype_P263	1	Bacteria	Proteobacteria	Alphaproteobacteria	Rhodospirillales	Rhodospirillaceae	Magnetospirillum	unclassified	0.00712099
Phylotype_P264	1	Bacteria	GN02	IIB17	unclassified	unclassified	unclassified	unclassified	0.00712099
Phylotype_P265	1	Bacteria	Proteobacteria	unclassified	unclassified	unclassified	unclassified	unclassified	0.00712099
Phylotype_P266	1	Bacteria	Proteobacteria	Alphaproteobacteria	Rhodospirillales	Rhodospirillaceae	Nisaea	unclassified	0.00712099
Phylotype_P267	1	Bacteria	Proteobacteria	Gammaproteobacteria	Thiotrichales	unclassified	unclassified	unclassified	0.00712099
Phylotype_P268	1	Bacteria	Proteobacteria	Gammaproteobacteria	Aeromonadales	Aeromonadaceae	unclassified	unclassified	0.00712099
Phylotype_P269	1	Bacteria	TM7	TM7-1	unclassified	unclassified	unclassified	unclassified	0.00712099
Phylotype_P270	1	Bacteria	Proteobacteria	Gammaproteobacteria	Oceanospirillales	Endozoicimonaceae	unclassified	unclassified	0.00712099
Phylotype_P271	1	Bacteria	Proteobacteria	Alphaproteobacteria	Kordiimonadales	Kordiimonadaceae	unclassified	unclassified	0.00712099
Phylotype_P272	1	Bacteria	Chloroflexi	Anaerolineae	Ardenscatenales	Ardenscatenaceae	Ardenscatena	unclassified	0.00712099
Phylotype_P273	1	Bacteria	Proteobacteria	Alphaproteobacteria	Rhodospirillales	Rhodospirillaceae	Novispirillum	unclassified	0.00712099
Phylotype_P274	1	Bacteria	Bacteroidetes	Cytophagia	Cytophagales	Cytophagaceae	Runella	unclassified	0.00712099
Phylotype_P275	1	Bacteria	Firmicutes	Clostridia	Clostridiales	Acidaminobacteraceae	Fusibacter	unclassified	0.00712099
Phylotype_P276	1	Bacteria	Proteobacteria	Betaproteobacteria	MND1	unclassified	unclassified	unclassified	0.00712099
Phylotype_P277	1	Bacteria	Proteobacteria	Gammaproteobacteria	Alteromonadales	Alteromonadaceae	ZD0117	unclassified	0.00712099
Phylotype_P278	1	Bacteria	Chloroflexi	Anaerolineae	GCA004	unclassified	unclassified	unclassified	0.00712099
Phylotype_P279	1	Bacteria	Proteobacteria	Gammaproteobacteria	Marinicellales	Marinicellaceae	Marinicella	unclassified	0.00712099
Phylotype_P280	1	Bacteria	Cyanobacteria	4C0d-2	YS2	unclassified	unclassified	unclassified	0.00712099
Phylotype_P281	1	Bacteria	Fibrobacteres	Fibrobacteria	Fibrobacterales	unclassified	unclassified	unclassified	0.00712099
Phylotype_P282	1	Bacteria	Proteobacteria	Alphaproteobacteria	Rhizobiales	Hyphomicrobiaceae	unclassified	unclassified	0.00712099
Phylotype_P283	1	Bacteria	Actinobacteria	Acidimicrobiia	Acidimicrobiales	koll13	unclassified	unclassified	0.00712099
Phylotype_P284	1	Bacteria	Proteobacteria	Alphaproteobacteria	Rhizobiales	Methylobacteriaceae	Methylobacterium	unclassified	0.00712099
Phylotype_P285	1	Bacteria	Proteobacteria	Gammaproteobacteria	Thiotrichales	Thiotrichaceae	Leucothrix	unclassified	0.00712099
Phylotype_P286	1	Bacteria	Proteobacteria	Gammaproteobacteria	Vibrionales	Pseudoalteromonadaceae	unclassified	unclassified	0.00712099
Phylotype_P287	1	Bacteria	NC10	41997	Methylomirabiliales	Methylomirabiliaceae	Candidatus_Methylomirabilis	unclassified	0.00712099
Phylotype_P288	1	Bacteria	Planctomycetes	vadinHA49	DH61	unclassified	unclassified	unclassified	0.00712099
Phylotype_P289	1	Bacteria	NKB19	SHAB590	unclassified	unclassified	unclassified	unclassified	0.00712099
Phylotype_P290	1	Bacteria	Bacteroidetes	Cytophagia	Cytophagales	Cytophagaceae	unclassified	unclassified	0.00712099
Phylotype_P291	1	Bacteria	Proteobacteria	Deltaproteobacteria	NB1-j	JTB38	unclassified	unclassified	0.00712099
Phylotype_P292	1	Bacteria	Proteobacteria	Alphaproteobacteria	Rhodospirillales	unclassified	unclassified	unclassified	0.00712099
Phylotype_P293	1	Bacteria	Proteobacteria	Alphaproteobacteria	Rhizobiales	Phyllobacteriaceae	Nitratireductor	unclassified	0.00712099
Phylotype_P294	1	Bacteria	Proteobacteria	Alphaproteobacteria	Rhizobiales	Hyphomicrobiaceae	unclassified	unclassified	0.00712099
Phylotype_P295	1	Bacteria	Fusobacteria	Fusobacteriia	Fusobacteriales	unclassified	unclassified	unclassified	0.00712099
Phylotype_P296	1	Bacteria	Proteobacteria	Alphaproteobacteria	Rhizobiales	Beijerinckiaceae	unclassified	unclassified	0.00712099
Phylotype_P297	1	Bacteria	Verrucomicrobia	Verruco-5	SS1-B-03-39	unclassified	unclassified	unclassified	0.00712099
Phylotype_P298	1	Bacteria	Cyanobacteria	4C0d-2	SM2F09	unclassified	unclassified	unclassified	0.00712099
Phylotype_P299	1	Bacteria	Proteobacteria	Alphaproteobacteria	Rickettsiales	unclassified	unclassified	unclassified	0.00712099
Phylotype_P300	1	Bacteria	OP3	PBS-25	unclassified	unclassified	unclassified	unclassified	0.00712099
Phylotype_P301	1	Bacteria	Bacteroidetes	Flavobacteriia	Flavobacteriales	Weeksellaceae	unclassified	unclassified	0.00712099
Phylotype_P302	1	Bacteria	Proteobacteria	Epsilonproteobacteria	Campylobacterales	Campylobacteraceae	Campylobacter	unclassified	0.00712099
Phylotype_P303	1	Bacteria	Tenericutes	Mollicutes	Mycoplasmatales	Mycoplasmataceae	Candidatus_Hepatoplasma	unclassified	0.00712099
Total	14043								100

## Sheet: Table S3
454 16S amplicon sequencing
Row Labels	Sum of percentage	Sum of Size
Acidobacteria	0.0854518	12
Acidobacteria-6	0.0498469	7
iii1-15	0.0498469	7
unclassified	0.0498469	7
unclassified	0.0498469	7
Phylotype_P132	0.0498469	7
OS-K	0.0284839	4
unclassified	0.0284839	4
unclassified	0.0284839	4
unclassified	0.0284839	4
Phylotype_P175	0.0284839	4
RB25	0.00712099	1
unclassified	0.00712099	1
unclassified	0.00712099	1
unclassified	0.00712099	1
Phylotype_P242	0.00712099	1
Actinobacteria	2.33568	328
Acidimicrobiia	1.40996	198
Acidimicrobiales	1.40996	198
C111	0.569679	80
unclassified	0.569679	80
Phylotype_P032	0.569679	80
koll13	0.00712099	1
unclassified	0.00712099	1
Phylotype_P283	0.00712099	1
OCS155	0.690736	97
unclassified	0.690736	97
Phylotype_P025	0.690736	97
TK06	0.00712099	1
unclassified	0.00712099	1
Phylotype_P240	0.00712099	1
wb1_P06	0.135299	19
unclassified	0.135299	19
Phylotype_P086	0.135299	19
Actinobacteria	0.925728	130
Actinomycetales	0.925728	130
Corynebacteriaceae	0.021363	3
Corynebacterium	0.021363	3
Phylotype_P188	0.021363	3
Microbacteriaceae	0.356049	50
Candidatus_Aquiluna	0.113936	16
Phylotype_P094	0.113936	16
Leucobacter	0.014242	2
Phylotype_P226	0.014242	2
Microbacterium	0.0356049	5
Phylotype_P158	0.0356049	5
unclassified	0.192267	27
Phylotype_P101	0.0996938	14
Phylotype_P105	0.0925728	13
Nocardioidaceae	0.0569679	8
Nocardioides	0.0569679	8
Phylotype_P130	0.0569679	8
Propionibacteriaceae	0.00712099	1
Propionibacterium	0.00712099	1
Phylotype_P248	0.00712099	1
unclassified	0.484227	68
unclassified	0.484227	68
Phylotype_P036	0.484227	68
Bacteroidetes	23.9265	3360
Bacteroidia	0.64801	91
Bacteroidales	0.64801	91
Bacteroidaceae	0.163783	23
Bacteroides	0.163783	23
Phylotype_P080	0.149541	21
Phylotype_P223	0.014242	2
Paraprevotellaceae	0.135299	19
Prevotella	0.135299	19
Phylotype_P085	0.135299	19
Porphyromonadaceae	0.00712099	1
Dysgonomonas	0.00712099	1
Phylotype_P241	0.00712099	1
Rikenellaceae	0.0712099	10
unclassified	0.0712099	10
Phylotype_P134	0.0498469	7
Phylotype_P196	0.021363	3
unclassified	0.227872	32
unclassified	0.227872	32
Phylotype_P060	0.227872	32
VC21_Bac22	0.0427259	6
unclassified	0.0427259	6
Phylotype_P140	0.0427259	6
Cytophagia	0.21363	30
Cytophagales	0.21363	30
Cytophagaceae	0.014242	2
Runella	0.00712099	1
Phylotype_P274	0.00712099	1
unclassified	0.00712099	1
Phylotype_P290	0.00712099	1
Flammeovirgaceae	0.199388	28
JTB248	0.0284839	4
Phylotype_P164	0.0284839	4
Roseivirga	0.021363	3
Phylotype_P186	0.021363	3
unclassified	0.149541	21
Phylotype_P079	0.149541	21
Flavobacteriia	20.3162	2853
Flavobacteriales	20.2094	2838
Cryomorphaceae	6.52994	917
Crocinitomix	0.263476	37
Phylotype_P050	0.263476	37
Fluviicola	2.35705	331
Phylotype_P011	2.35705	331
unclassified	3.90942	549
Phylotype_P007	3.89518	547
Phylotype_P225	0.014242	2
Flavobacteriaceae	11.244	1579
Aquimarina	0.0783308	11
Phylotype_P114	0.0783308	11
Flavobacterium	1.17496	165
Phylotype_P019	1.16072	163
Phylotype_P227	0.014242	2
Mesonia	0.0498469	7
Phylotype_P135	0.0498469	7
Polaribacter	0.170904	24
Phylotype_P082	0.149541	21
Phylotype_P176	0.021363	3
Sediminicola	0.462864	65
Phylotype_P038	0.462864	65
Tenacibaculum	0.121057	17
Phylotype_P091	0.121057	17
unclassified	8.73745	1227
Phylotype_P004	5.74664	807
Phylotype_P009	2.99081	420
Winogradskyella	0.448622	63
Phylotype_P040	0.448622	63
NS9	0.448622	63
unclassified	0.448622	63
Phylotype_P039	0.448622	63
unclassified	1.87994	264
unclassified	1.87994	264
Phylotype_P016	1.41708	199
Phylotype_P037	0.462864	65
Weeksellaceae	0.106815	15
Chryseobacterium	0.0996938	14
Phylotype_P102	0.0996938	14
unclassified	0.00712099	1
Phylotype_P301	0.00712099	1
unclassified	0.106815	15
unclassified	0.106815	15
unclassified	0.106815	15
Phylotype_P097	0.106815	15
Rhodothermi	0.377412	53
Rhodothermales	0.377412	53
Balneolaceae	0.21363	30
Balneola	0.199388	28
Phylotype_P068	0.199388	28
KSA1	0.014242	2
Phylotype_P230	0.014242	2
Rhodothermaceae	0.163783	23
unclassified	0.163783	23
Phylotype_P075	0.163783	23
Saprospirae	1.26041	177
Saprospirales	1.25329	176
Chitinophagaceae	0.0712099	10
Sediminibacterium	0.0427259	6
Phylotype_P136	0.0427259	6
unclassified	0.0284839	4
Phylotype_P173	0.0284839	4
Saprospiraceae	0.21363	30
unclassified	0.21363	30
Phylotype_P065	0.21363	30
unclassified	0.968454	136
unclassified	0.968454	136
Phylotype_P020	0.968454	136
unclassified	0.00712099	1
unclassified	0.00712099	1
unclassified	0.00712099	1
Phylotype_P251	0.00712099	1
Sphingobacteriia	0.733462	103
Sphingobacteriales	0.733462	103
NS11-12	0.234993	33
unclassified	0.234993	33
Phylotype_P056	0.234993	33
Sphingobacteriaceae	0.242114	34
Pedobacter	0.234993	33
Phylotype_P058	0.234993	33
Sphingobacterium	0.00712099	1
Phylotype_P253	0.00712099	1
unclassified	0.256355	36
unclassified	0.256355	36
Phylotype_P052	0.256355	36
unclassified	0.377412	53
unclassified	0.377412	53
unclassified	0.377412	53
unclassified	0.377412	53
Phylotype_P044	0.377412	53
BRC1	0.021363	3
PRR-11	0.021363	3
unclassified	0.021363	3
unclassified	0.021363	3
unclassified	0.021363	3
Phylotype_P182	0.021363	3
Chlorobi	0.178025	25
Chlorobia	0.178025	25
Chlorobiales	0.178025	25
Chlorobiaceae	0.178025	25
Chlorobium	0.014242	2
Phylotype_P236	0.014242	2
Prosthecochloris	0.163783	23
Phylotype_P076	0.163783	23
Chloroflexi	0.163783	23
Anaerolineae	0.0569679	8
Ardenscatenales	0.00712099	1
Ardenscatenaceae	0.00712099	1
Ardenscatena	0.00712099	1
Phylotype_P272	0.00712099	1
envOPS12	0.014242	2
unclassified	0.014242	2
unclassified	0.014242	2
Phylotype_P220	0.014242	2
GCA004	0.00712099	1
unclassified	0.00712099	1
unclassified	0.00712099	1
Phylotype_P278	0.00712099	1
SBR1031	0.0284839	4
A4b	0.014242	2
unclassified	0.014242	2
Phylotype_P217	0.014242	2
unclassified	0.014242	2
unclassified	0.014242	2
Phylotype_P228	0.014242	2
SAR202	0.106815	15
unclassified	0.106815	15
unclassified	0.106815	15
unclassified	0.106815	15
Phylotype_P099	0.106815	15
Cyanobacteria	15.6306	2195
4C0d-2	0.021363	3
MLE1-12	0.00712099	1
unclassified	0.00712099	1
unclassified	0.00712099	1
Phylotype_P260	0.00712099	1
SM2F09	0.00712099	1
unclassified	0.00712099	1
unclassified	0.00712099	1
Phylotype_P298	0.00712099	1
YS2	0.00712099	1
unclassified	0.00712099	1
unclassified	0.00712099	1
Phylotype_P280	0.00712099	1
Chloroplast	10.8951	1530
Chlorophyta	3.42519	481
Mamiellaceae	3.42519	481
unclassified	3.42519	481
Phylotype_P008	3.42519	481
Cryptophyta	2.63476	370
unclassified	2.63476	370
unclassified	2.63476	370
Phylotype_P010	2.63476	370
Haptophyceae	0.726341	102
unclassified	0.726341	102
unclassified	0.726341	102
Phylotype_P024	0.726341	102
Stramenopiles	1.99388	280
unclassified	1.99388	280
unclassified	1.99388	280
Phylotype_P013	1.99388	280
Streptophyta	0.021363	3
unclassified	0.021363	3
unclassified	0.021363	3
Phylotype_P192	0.021363	3
unclassified	2.09357	294
unclassified	2.09357	294
unclassified	2.09357	294
Phylotype_P012	2.01524	283
Phylotype_P113	0.0783308	11
Oscillatoriophycideae	0.0356049	5
Chroococcales	0.0356049	5
Xenococcaceae	0.0356049	5
unclassified	0.0356049	5
Phylotype_P155	0.0356049	5
Synechococcophycideae	4.67849	657
Pseudanabaenales	0.0356049	5
Pseudanabaenaceae	0.0356049	5
unclassified	0.0356049	5
Phylotype_P159	0.0356049	5
Synechococcales	4.64288	652
Synechococcaceae	4.64288	652
Synechococcus	4.25835	598
Phylotype_P005	4.25835	598
unclassified	0.384533	54
Phylotype_P043	0.384533	54
Fibrobacteres	0.170904	24
B5-096	0.121057	17
unclassified	0.121057	17
unclassified	0.121057	17
unclassified	0.121057	17
Phylotype_P090	0.121057	17
Fibrobacteria	0.0284839	4
Fibrobacterales	0.00712099	1
unclassified	0.00712099	1
unclassified	0.00712099	1
Phylotype_P281	0.00712099	1
unclassified	0.021363	3
unclassified	0.021363	3
unclassified	0.021363	3
Phylotype_P194	0.021363	3
TG3	0.021363	3
TG3-2	0.021363	3
unclassified	0.021363	3
unclassified	0.021363	3
Phylotype_P195	0.021363	3
Firmicutes	0.263476	37
Bacilli	0.121057	17
Bacillales	0.0427259	6
Exiguobacteraceae	0.0356049	5
Exiguobacterium	0.0356049	5
Phylotype_P156	0.0356049	5
Staphylococcaceae	0.00712099	1
Staphylococcus	0.00712099	1
Phylotype_P254	0.00712099	1
Lactobacillales	0.0356049	5
Lactobacillaceae	0.0356049	5
Lactobacillus	0.0356049	5
Phylotype_P157	0.0356049	5
unclassified	0.0427259	6
unclassified	0.0427259	6
unclassified	0.0427259	6
Phylotype_P151	0.0427259	6
Clostridia	0.14242	20
Clostridiales	0.14242	20
Acidaminobacteraceae	0.021363	3
Fusibacter	0.00712099	1
Phylotype_P275	0.00712099	1
WH1-8	0.014242	2
Phylotype_P221	0.014242	2
JTB215	0.0640889	9
unclassified	0.0640889	9
Phylotype_P122	0.0640889	9
unclassified	0.0427259	6
unclassified	0.0427259	6
Phylotype_P143	0.0427259	6
Veillonellaceae	0.014242	2
Megamonas	0.014242	2
Phylotype_P231	0.014242	2
Fusobacteria	0.918607	129
Fusobacteriia	0.918607	129
Fusobacteriales	0.918607	129
Fusobacteriaceae	0.911486	128
Fusobacterium	0.79755	112
Phylotype_P022	0.79755	112
Propionigenium	0.0427259	6
Phylotype_P145	0.0427259	6
Psychrilyobacter	0.0712099	10
Phylotype_P119	0.0712099	10
unclassified	0.00712099	1
unclassified	0.00712099	1
Phylotype_P295	0.00712099	1
Gemmatimonadetes	0.0854518	12
Gemm-2	0.0854518	12
unclassified	0.0854518	12
unclassified	0.0854518	12
unclassified	0.0854518	12
Phylotype_P110	0.0854518	12
GN02	0.021363	3
IIB17	0.00712099	1
unclassified	0.00712099	1
unclassified	0.00712099	1
unclassified	0.00712099	1
Phylotype_P264	0.00712099	1
unclassified	0.014242	2
unclassified	0.014242	2
unclassified	0.014242	2
unclassified	0.014242	2
Phylotype_P210	0.014242	2
Kazan-3B-28	0.014242	2
unclassified	0.014242	2
unclassified	0.014242	2
unclassified	0.014242	2
unclassified	0.014242	2
Phylotype_P235	0.014242	2
Lentisphaerae	0.320444	45
Lentisphaeria	0.320444	45
Lentisphaerales	0.0640889	9
Lentisphaeraceae	0.0640889	9
unclassified	0.0640889	9
Phylotype_P126	0.0640889	9
Victivallales	0.256355	36
Victivallaceae	0.256355	36
unclassified	0.256355	36
Phylotype_P051	0.256355	36
NC10	0.00712099	1
41997	0.00712099	1
Methylomirabiliales	0.00712099	1
Methylomirabiliaceae	0.00712099	1
Candidatus_Methylomirabilis	0.00712099	1
Phylotype_P287	0.00712099	1
NKB19	0.00712099	1
SHAB590	0.00712099	1
unclassified	0.00712099	1
unclassified	0.00712099	1
unclassified	0.00712099	1
Phylotype_P289	0.00712099	1
OD1	0.113936	16
ABY1	0.00712099	1
unclassified	0.00712099	1
unclassified	0.00712099	1
unclassified	0.00712099	1
Phylotype_P261	0.00712099	1
SM2F11	0.0427259	6
unclassified	0.0427259	6
unclassified	0.0427259	6
unclassified	0.0427259	6
Phylotype_P141	0.0427259	6
unclassified	0.0427259	6
unclassified	0.0427259	6
unclassified	0.0427259	6
unclassified	0.0427259	6
Phylotype_P137	0.0427259	6
ZB2	0.021363	3
unclassified	0.021363	3
unclassified	0.021363	3
unclassified	0.021363	3
Phylotype_P187	0.021363	3
OP3	0.0925728	13
BD4-9	0.0640889	9
unclassified	0.0640889	9
unclassified	0.0640889	9
unclassified	0.0640889	9
Phylotype_P124	0.0640889	9
koll11	0.021363	3
GIF10	0.021363	3
kpj58rc	0.021363	3
unclassified	0.021363	3
Phylotype_P181	0.021363	3
PBS-25	0.00712099	1
unclassified	0.00712099	1
unclassified	0.00712099	1
unclassified	0.00712099	1
Phylotype_P300	0.00712099	1
PAUC34f	0.021363	3
unclassified	0.021363	3
unclassified	0.021363	3
unclassified	0.021363	3
unclassified	0.021363	3
Phylotype_P179	0.021363	3
Planctomycetes	1.40996	198
BD7-11	0.014242	2
unclassified	0.014242	2
unclassified	0.014242	2
unclassified	0.014242	2
Phylotype_P207	0.014242	2
OM190	0.306202	43
agg27	0.0427259	6
unclassified	0.0427259	6
unclassified	0.0427259	6
Phylotype_P142	0.0427259	6
CL500-15	0.106815	15
unclassified	0.106815	15
unclassified	0.106815	15
Phylotype_P096	0.106815	15
unclassified	0.156662	22
unclassified	0.156662	22
unclassified	0.156662	22
Phylotype_P077	0.156662	22
Phycisphaerae	0.0925728	13
Phycisphaerales	0.0925728	13
Phycisphaeraceae	0.014242	2
unclassified	0.014242	2
Phylotype_P216	0.014242	2
unclassified	0.0783308	11
unclassified	0.0783308	11
Phylotype_P112	0.0783308	11
Planctomycetia	0.932849	131
Pirellulales	0.569679	80
Pirellulaceae	0.569679	80
unclassified	0.569679	80
Phylotype_P031	0.569679	80
Planctomycetales	0.36317	51
Planctomycetaceae	0.36317	51
Planctomyces	0.36317	51
Phylotype_P045	0.36317	51
vadinHA49	0.0640889	9
DH61	0.00712099	1
unclassified	0.00712099	1
unclassified	0.00712099	1
Phylotype_P288	0.00712099	1
PeHg47	0.021363	3
unclassified	0.021363	3
unclassified	0.021363	3
Phylotype_P197	0.021363	3
unclassified	0.0356049	5
unclassified	0.0356049	5
unclassified	0.0356049	5
Phylotype_P162	0.0356049	5
Proteobacteria	40.3689	5669
Alphaproteobacteria	29.9865	4211
BD7-3	0.192267	27
unclassified	0.192267	27
unclassified	0.192267	27
Phylotype_P069	0.192267	27
Caulobacterales	0.128178	18
Caulobacteraceae	0.128178	18
Phenylobacterium	0.121057	17
Phylotype_P089	0.121057	17
unclassified	0.00712099	1
Phylotype_P249	0.00712099	1
Kiloniellales	8.10368	1138
Kiloniellaceae	7.47703	1050
Thalassospira	0.106815	15
Phylotype_P115	0.0783308	11
Phylotype_P163	0.0284839	4
unclassified	7.37022	1035
Phylotype_P003	7.37022	1035
unclassified	0.626647	88
unclassified	0.626647	88
Phylotype_P029	0.583921	82
Phylotype_P138	0.0427259	6
Kordiimonadales	0.00712099	1
Kordiimonadaceae	0.00712099	1
unclassified	0.00712099	1
Phylotype_P271	0.00712099	1
RF32	0.00712099	1
unclassified	0.00712099	1
unclassified	0.00712099	1
Phylotype_P247	0.00712099	1
Rhizobiales	0.498469	70
Beijerinckiaceae	0.00712099	1
unclassified	0.00712099	1
Phylotype_P296	0.00712099	1
Hyphomicrobiaceae	0.0925728	13
Devosia	0.0712099	10
Phylotype_P118	0.0712099	10
Hyphomicrobium	0.00712099	1
Phylotype_P258	0.00712099	1
unclassified	0.014242	2
Phylotype_P282	0.00712099	1
Phylotype_P294	0.00712099	1
Methylobacteriaceae	0.00712099	1
Methylobacterium	0.00712099	1
Phylotype_P284	0.00712099	1
Phyllobacteriaceae	0.270597	38
Nitratireductor	0.00712099	1
Phylotype_P293	0.00712099	1
unclassified	0.263476	37
Phylotype_P062	0.220751	31
Phylotype_P149	0.0427259	6
unclassified	0.113936	16
unclassified	0.113936	16
Phylotype_P092	0.113936	16
Xanthobacteraceae	0.00712099	1
unclassified	0.00712099	1
Phylotype_P237	0.00712099	1
Rhodobacterales	5.65406	794
Rhodobacteraceae	5.65406	794
Amaricoccus	0.0569679	8
Phylotype_P127	0.0569679	8
Anaerospora	0.0783308	11
Phylotype_P133	0.0498469	7
Phylotype_P174	0.0284839	4
Loktanella	0.0996938	14
Phylotype_P100	0.0996938	14
Octadecabacter	0.0925728	13
Phylotype_P106	0.0925728	13
Paracoccus	0.242114	34
Phylotype_P054	0.242114	34
Phaeobacter	0.605284	85
Phylotype_P028	0.605284	85
Thalassobius	0.206509	29
Phylotype_P067	0.206509	29
unclassified	4.27259	600
Phylotype_P006	4.08032	573
Phylotype_P071	0.192267	27
Rhodospirillales	1.70904	240
Rhodospirillaceae	1.70192	239
Inquilinus	0.014242	2
Phylotype_P202	0.014242	2
Magnetospirillum	0.00712099	1
Phylotype_P263	0.00712099	1
Nisaea	0.00712099	1
Phylotype_P266	0.00712099	1
Novispirillum	0.00712099	1
Phylotype_P273	0.00712099	1
unclassified	1.66631	234
Phylotype_P017	1.38859	195
Phylotype_P048	0.277718	39
unclassified	0.00712099	1
unclassified	0.00712099	1
Phylotype_P292	0.00712099	1
Rickettsiales	2.10781	296
AEGEAN_112	0.569679	80
unclassified	0.569679	80
Phylotype_P030	0.569679	80
Pelagibacteraceae	1.23905	174
unclassified	1.23905	174
Phylotype_P018	1.23905	174
Rickettsiaceae	0.21363	30
unclassified	0.21363	30
Phylotype_P066	0.21363	30
unclassified	0.0854518	12
unclassified	0.0854518	12
Phylotype_P116	0.0783308	11
Phylotype_P299	0.00712099	1
Sphingomonadales	0.512711	72
Erythrobacteraceae	0.334686	47
Lutibacterium	0.0854518	12
Phylotype_P108	0.0854518	12
unclassified	0.249234	35
Phylotype_P053	0.249234	35
Sphingomonadaceae	0.0640889	9
Kaistobacter	0.00712099	1
Phylotype_P239	0.00712099	1
Novosphingobium	0.021363	3
Phylotype_P201	0.014242	2
Phylotype_P245	0.00712099	1
unclassified	0.0356049	5
Phylotype_P152	0.0356049	5
unclassified	0.113936	16
unclassified	0.113936	16
Phylotype_P093	0.113936	16
unclassified	11.066	1554
unclassified	11.066	1554
unclassified	11.066	1554
Phylotype_P002	9.35698	1314
Phylotype_P014	1.70904	240
Betaproteobacteria	2.79143	392
Burkholderiales	0.270597	38
Comamonadaceae	0.270597	38
Comamonas	0.0854518	12
Phylotype_P111	0.0854518	12
Delftia	0.021363	3
Phylotype_P183	0.021363	3
Hydrogenophaga	0.014242	2
Phylotype_P224	0.014242	2
Limnobacter	0.021363	3
Phylotype_P184	0.021363	3
Paucibacter	0.0996938	14
Phylotype_P103	0.0996938	14
unclassified	0.0284839	4
Phylotype_P170	0.0284839	4
Methylophilales	1.51677	213
Methylophilaceae	1.51677	213
unclassified	1.51677	213
Phylotype_P015	1.51677	213
MND1	0.00712099	1
unclassified	0.00712099	1
unclassified	0.00712099	1
Phylotype_P276	0.00712099	1
MWH-UniP1	0.014242	2
unclassified	0.014242	2
unclassified	0.014242	2
Phylotype_P218	0.014242	2
Neisseriales	0.0925728	13
Neisseriaceae	0.0925728	13
unclassified	0.0569679	8
Phylotype_P129	0.0569679	8
Vogesella	0.0356049	5
Phylotype_P154	0.0356049	5
Rhodocyclales	0.206509	29
Rhodocyclaceae	0.206509	29
Dechloromonas	0.185146	26
Phylotype_P073	0.185146	26
unclassified	0.021363	3
Phylotype_P191	0.021363	3
Thiobacterales	0.014242	2
unclassified	0.014242	2
unclassified	0.014242	2
Phylotype_P222	0.014242	2
unclassified	0.669373	94
unclassified	0.669373	94
unclassified	0.669373	94
Phylotype_P026	0.669373	94
Deltaproteobacteria	2.10069	295
Bdellovibrionales	0.0712099	10
Bacteriovoracaceae	0.0712099	10
Bacteriovorax	0.021363	3
Phylotype_P190	0.021363	3
unclassified	0.0498469	7
Phylotype_P131	0.0498469	7
Desulfarculales	0.014242	2
Desulfarculaceae	0.014242	2
unclassified	0.014242	2
Phylotype_P215	0.014242	2
Desulfobacterales	0.36317	51
Desulfobacteraceae	0.170904	24
Desulfofrigus	0.0712099	10
Phylotype_P121	0.0712099	10
unclassified	0.0996938	14
Phylotype_P120	0.0712099	10
Phylotype_P171	0.0284839	4
Desulfobulbaceae	0.156662	22
Desulfocapsa	0.0284839	4
Phylotype_P172	0.0284839	4
Desulfotalea	0.121057	17
Phylotype_P088	0.121057	17
unclassified	0.00712099	1
Phylotype_P243	0.00712099	1
Nitrospinaceae	0.0356049	5
Nitrospina	0.0356049	5
Phylotype_P161	0.0356049	5
Desulfovibrionales	0.0356049	5
Desulfovibrionaceae	0.0356049	5
Desulfovibrio	0.021363	3
Phylotype_P189	0.021363	3
unclassified	0.014242	2
Phylotype_P209	0.014242	2
Myxococcales	0.327565	46
Nannocystaceae	0.021363	3
Plesiocystis	0.021363	3
Phylotype_P177	0.021363	3
OM27	0.192267	27
unclassified	0.192267	27
Phylotype_P072	0.192267	27
unclassified	0.113936	16
unclassified	0.113936	16
Phylotype_P095	0.113936	16
NB1-j	0.00712099	1
JTB38	0.00712099	1
unclassified	0.00712099	1
Phylotype_P291	0.00712099	1
PB19	0.128178	18
unclassified	0.128178	18
unclassified	0.128178	18
Phylotype_P087	0.128178	18
Spirobacillales	0.185146	26
unclassified	0.185146	26
unclassified	0.185146	26
Phylotype_P074	0.185146	26
Sva0853	0.911486	128
JTB36	0.014242	2
unclassified	0.014242	2
Phylotype_P205	0.014242	2
S25_1238	0.234993	33
unclassified	0.234993	33
Phylotype_P057	0.234993	33
SAR324	0.00712099	1
unclassified	0.00712099	1
Phylotype_P252	0.00712099	1
unclassified	0.655131	92
unclassified	0.655131	92
Phylotype_P027	0.655131	92
unclassified	0.0569679	8
unclassified	0.0569679	8
unclassified	0.0569679	8
Phylotype_P147	0.0427259	6
Phylotype_P211	0.014242	2
Epsilonproteobacteria	1.85858	261
Campylobacterales	1.85858	261
Campylobacteraceae	0.975575	137
Arcobacter	0.93997	132
Phylotype_P021	0.925728	130
Phylotype_P214	0.014242	2
Campylobacter	0.00712099	1
Phylotype_P302	0.00712099	1
Sulfurospirillum	0.0284839	4
Phylotype_P168	0.0284839	4
Helicobacteraceae	0.883002	124
Sulfurimonas	0.242114	34
Phylotype_P055	0.242114	34
unclassified	0.640889	90
Phylotype_P035	0.548316	77
Phylotype_P107	0.0925728	13
Gammaproteobacteria	3.48216	489
Aeromonadales	0.00712099	1
Aeromonadaceae	0.00712099	1
unclassified	0.00712099	1
Phylotype_P268	0.00712099	1
Alteromonadales	0.413017	58
Alteromonadaceae	0.170904	24
Glaciecola	0.021363	3
Phylotype_P178	0.021363	3
unclassified	0.14242	20
Phylotype_P084	0.14242	20
ZD0117	0.00712099	1
Phylotype_P277	0.00712099	1
HTCC2188	0.021363	3
HTCC	0.021363	3
Phylotype_P180	0.021363	3
OM60	0.220751	31
unclassified	0.220751	31
Phylotype_P061	0.220751	31
Chromatiales	0.270597	38
Chromatiaceae	0.0284839	4
unclassified	0.0284839	4
Phylotype_P167	0.0284839	4
unclassified	0.242114	34
unclassified	0.242114	34
Phylotype_P059	0.234993	33
Phylotype_P257	0.00712099	1
HTCC2188	0.14242	20
HTCC2089	0.0427259	6
unclassified	0.0427259	6
Phylotype_P148	0.0427259	6
unclassified	0.0996938	14
unclassified	0.0996938	14
Phylotype_P104	0.0996938	14
Legionellales	0.36317	51
Coxiellaceae	0.156662	22
unclassified	0.156662	22
Phylotype_P078	0.156662	22
Endoecteinascidiaceae	0.014242	2
unclassified	0.014242	2
Phylotype_P234	0.014242	2
Francisellaceae	0.0996938	14
Francisella	0.0427259	6
Phylotype_P150	0.0427259	6
unclassified	0.0569679	8
Phylotype_P146	0.0427259	6
Phylotype_P212	0.014242	2
Legionellaceae	0.0284839	4
unclassified	0.0284839	4
Phylotype_P169	0.0284839	4
unclassified	0.0640889	9
unclassified	0.0640889	9
Phylotype_P153	0.0356049	5
Phylotype_P165	0.0284839	4
Marinicellales	0.0356049	5
Marinicellaceae	0.0356049	5
Marinicella	0.00712099	1
Phylotype_P279	0.00712099	1
unclassified	0.0284839	4
Phylotype_P166	0.0284839	4
Oceanospirillales	1.4242	200
Endozoicimonaceae	0.00712099	1
unclassified	0.00712099	1
Phylotype_P270	0.00712099	1
Halomonadaceae	0.21363	30
Candidatus_Portiera	0.21363	30
Phylotype_P064	0.21363	30
Oceanospirillaceae	0.021363	3
Marinomonas	0.021363	3
Phylotype_P185	0.021363	3
SUP05	0.776187	109
unclassified	0.776187	109
Phylotype_P023	0.776187	109
unclassified	0.405896	57
unclassified	0.405896	57
Phylotype_P063	0.21363	30
Phylotype_P070	0.192267	27
Pseudomonadales	0.014242	2
Moraxellaceae	0.014242	2
Acinetobacter	0.014242	2
Phylotype_P203	0.014242	2
Salinisphaerales	0.00712099	1
Salinisphaeraceae	0.00712099	1
Salinisphaera	0.00712099	1
Phylotype_P246	0.00712099	1
Thiohalorhabdales	0.106815	15
Thiohalorhabdaceae	0.106815	15
unclassified	0.106815	15
Phylotype_P098	0.106815	15
Thiotrichales	0.113936	16
Piscirickettsiaceae	0.0569679	8
Piscirickettsia	0.0356049	5
Phylotype_P160	0.0356049	5
unclassified	0.021363	3
Phylotype_P199	0.021363	3
Thiotrichaceae	0.0498469	7
Cocleimonas	0.0427259	6
Phylotype_P139	0.0427259	6
Leucothrix	0.00712099	1
Phylotype_P285	0.00712099	1
unclassified	0.00712099	1
unclassified	0.00712099	1
Phylotype_P267	0.00712099	1
unclassified	0.555437	78
unclassified	0.555437	78
unclassified	0.555437	78
Phylotype_P034	0.555437	78
Vibrionales	0.014242	2
Pseudoalteromonadaceae	0.00712099	1
unclassified	0.00712099	1
Phylotype_P286	0.00712099	1
Vibrionaceae	0.00712099	1
unclassified	0.00712099	1
Phylotype_P262	0.00712099	1
Xanthomonadales	0.014242	2
Sinobacteraceae	0.00712099	1
unclassified	0.00712099	1
Phylotype_P255	0.00712099	1
Xanthomonadaceae	0.00712099	1
Stenotrophomonas	0.00712099	1
Phylotype_P250	0.00712099	1
unclassified	0.149541	21
unclassified	0.149541	21
unclassified	0.149541	21
unclassified	0.149541	21
Phylotype_P083	0.14242	20
Phylotype_P265	0.00712099	1
SAR406	0.284839	40
AB16	0.284839	40
Arctic96B-7	0.284839	40
A714017	0.284839	40
ZA3312c	0.284839	40
Phylotype_P047	0.284839	40
SBR1093	0.555437	78
A712011	0.555437	78
unclassified	0.555437	78
unclassified	0.555437	78
unclassified	0.555437	78
Phylotype_P033	0.555437	78
Spirochaetes	0.121057	17
Spirochaetes	0.121057	17
Sphaerochaetales	0.0854518	12
Sphaerochaetaceae	0.0854518	12
unclassified	0.0854518	12
Phylotype_P109	0.0854518	12
Spirochaetales	0.021363	3
Spirochaetaceae	0.021363	3
Spirochaeta	0.021363	3
Phylotype_P198	0.021363	3
unclassified	0.014242	2
unclassified	0.014242	2
unclassified	0.014242	2
Phylotype_P229	0.014242	2
Tenericutes	0.163783	23
Mollicutes	0.163783	23
Anaeroplasmatales	0.0640889	9
Anaeroplasmataceae	0.0640889	9
unclassified	0.0640889	9
Phylotype_P123	0.0640889	9
Mycoplasmatales	0.0284839	4
Mycoplasmataceae	0.0284839	4
Candidatus_Hepatoplasma	0.00712099	1
Phylotype_P303	0.00712099	1
Mycoplasma	0.021363	3
Phylotype_P193	0.021363	3
unclassified	0.0712099	10
unclassified	0.0712099	10
unclassified	0.0712099	10
Phylotype_P128	0.0569679	8
Phylotype_P204	0.014242	2
TM6	0.0783308	11
SBRH58	0.014242	2
unclassified	0.014242	2
unclassified	0.014242	2
unclassified	0.014242	2
Phylotype_P206	0.014242	2
SJA-4	0.0640889	9
unclassified	0.0640889	9
unclassified	0.0640889	9
unclassified	0.0640889	9
Phylotype_P125	0.0640889	9
TM7	0.00712099	1
TM7-1	0.00712099	1
unclassified	0.00712099	1
unclassified	0.00712099	1
unclassified	0.00712099	1
Phylotype_P269	0.00712099	1
unclassified	11.1087	1560
unclassified	11.1087	1560
unclassified	11.1087	1560
unclassified	11.1087	1560
unclassified	11.1087	1560
Phylotype_P001	10.8097	1518
Phylotype_P046	0.299081	42
Verrucomicrobia	1.49541	210
Opitutae	0.883002	124
Opitutales	0.014242	2
Opitutaceae	0.014242	2
Opitutus	0.014242	2
Phylotype_P200	0.014242	2
Pelagicoccales	0.014242	2
Pelagicoccaceae	0.014242	2
Pelagicoccus	0.014242	2
Phylotype_P219	0.014242	2
Puniceicoccales	0.29196	41
Puniceicoccaceae	0.29196	41
Coraliomargarita	0.014242	2
Phylotype_P233	0.014242	2
MB11C04	0.270597	38
Phylotype_P049	0.270597	38
unclassified	0.00712099	1
Phylotype_P238	0.00712099	1
unclassified	0.562558	79
unclassified	0.562558	79
unclassified	0.562558	79
Phylotype_P042	0.413017	58
Phylotype_P081	0.149541	21
Pedosphaerae	0.0427259	6
unclassified	0.0427259	6
unclassified	0.0427259	6
unclassified	0.0427259	6
Phylotype_P144	0.0427259	6
unclassified	0.00712099	1
unclassified	0.00712099	1
unclassified	0.00712099	1
unclassified	0.00712099	1
Phylotype_P244	0.00712099	1
Verruco-5	0.021363	3
R76-B128	0.014242	2
unclassified	0.014242	2
unclassified	0.014242	2
Phylotype_P232	0.014242	2
SS1-B-03-39	0.00712099	1
unclassified	0.00712099	1
unclassified	0.00712099	1
Phylotype_P297	0.00712099	1
Verrucomicrobiae	0.541195	76
Verrucomicrobiales	0.541195	76
Verrucomicrobiaceae	0.541195	76
MSBL3	0.00712099	1
Phylotype_P259	0.00712099	1
Rubritalea	0.00712099	1
Phylotype_P256	0.00712099	1
unclassified	0.448622	63
Phylotype_P041	0.448622	63
Verrucomicrobium	0.0783308	11
Phylotype_P117	0.0783308	11
WWE1	0.014242	2
Cloacamonae	0.014242	2
Cloacamonales	0.014242	2
MSBL8	0.014242	2
unclassified	0.014242	2
Phylotype_P213	0.014242	2
ZB3	0.014242	2
BS119	0.014242	2
unclassified	0.014242	2
unclassified	0.014242	2
unclassified	0.014242	2
Phylotype_P208	0.014242	2
Grand Total	100	14043

## Sheet: Table S4
454 16S amplicon sequencing
Row Labels	Count of Phylotype
Acidobacteria	3
Acidobacteria-6	1
iii1-15	1
unclassified	1
unclassified	1
OS-K	1
unclassified	1
unclassified	1
unclassified	1
RB25	1
unclassified	1
unclassified	1
unclassified	1
Actinobacteria	14
Acidimicrobiia	5
Acidimicrobiales	5
C111	1
unclassified	1
koll13	1
unclassified	1
OCS155	1
unclassified	1
TK06	1
unclassified	1
wb1_P06	1
unclassified	1
Actinobacteria	9
Actinomycetales	9
Corynebacteriaceae	1
Corynebacterium	1
Microbacteriaceae	5
Candidatus_Aquiluna	1
Leucobacter	1
Microbacterium	1
unclassified	2
Nocardioidaceae	1
Nocardioides	1
Propionibacteriaceae	1
Propionibacterium	1
unclassified	1
unclassified	1
Bacteroidetes	47
Bacteroidia	8
Bacteroidales	8
Bacteroidaceae	2
Bacteroides	2
Paraprevotellaceae	1
Prevotella	1
Porphyromonadaceae	1
Dysgonomonas	1
Rikenellaceae	2
unclassified	2
unclassified	1
unclassified	1
VC21_Bac22	1
unclassified	1
Cytophagia	5
Cytophagales	5
Cytophagaceae	2
Runella	1
unclassified	1
Flammeovirgaceae	3
JTB248	1
Roseivirga	1
unclassified	1
Flavobacteriia	21
Flavobacteriales	20
Cryomorphaceae	4
Crocinitomix	1
Fluviicola	1
unclassified	2
Flavobacteriaceae	11
Aquimarina	1
Flavobacterium	2
Mesonia	1
Polaribacter	2
Sediminicola	1
Tenacibaculum	1
unclassified	2
Winogradskyella	1
NS9	1
unclassified	1
unclassified	2
unclassified	2
Weeksellaceae	2
Chryseobacterium	1
unclassified	1
unclassified	1
unclassified	1
unclassified	1
Rhodothermi	3
Rhodothermales	3
Balneolaceae	2
Balneola	1
KSA1	1
Rhodothermaceae	1
unclassified	1
Saprospirae	5
Saprospirales	4
Chitinophagaceae	2
Sediminibacterium	1
unclassified	1
Saprospiraceae	1
unclassified	1
unclassified	1
unclassified	1
unclassified	1
unclassified	1
unclassified	1
Sphingobacteriia	4
Sphingobacteriales	4
NS11-12	1
unclassified	1
Sphingobacteriaceae	2
Pedobacter	1
Sphingobacterium	1
unclassified	1
unclassified	1
unclassified	1
unclassified	1
unclassified	1
unclassified	1
BRC1	1
PRR-11	1
unclassified	1
unclassified	1
unclassified	1
Chlorobi	2
Chlorobia	2
Chlorobiales	2
Chlorobiaceae	2
Chlorobium	1
Prosthecochloris	1
Chloroflexi	6
Anaerolineae	5
Ardenscatenales	1
Ardenscatenaceae	1
Ardenscatena	1
envOPS12	1
unclassified	1
unclassified	1
GCA004	1
unclassified	1
unclassified	1
SBR1031	2
A4b	1
unclassified	1
unclassified	1
unclassified	1
SAR202	1
unclassified	1
unclassified	1
unclassified	1
Cyanobacteria	14
4C0d-2	3
MLE1-12	1
unclassified	1
unclassified	1
SM2F09	1
unclassified	1
unclassified	1
YS2	1
unclassified	1
unclassified	1
Chloroplast	7
Chlorophyta	1
Mamiellaceae	1
unclassified	1
Cryptophyta	1
unclassified	1
unclassified	1
Haptophyceae	1
unclassified	1
unclassified	1
Stramenopiles	1
unclassified	1
unclassified	1
Streptophyta	1
unclassified	1
unclassified	1
unclassified	2
unclassified	2
unclassified	2
Oscillatoriophycideae	1
Chroococcales	1
Xenococcaceae	1
unclassified	1
Synechococcophycideae	3
Pseudanabaenales	1
Pseudanabaenaceae	1
unclassified	1
Synechococcales	2
Synechococcaceae	2
Synechococcus	1
unclassified	1
Fibrobacteres	4
B5-096	1
unclassified	1
unclassified	1
unclassified	1
Fibrobacteria	2
Fibrobacterales	1
unclassified	1
unclassified	1
unclassified	1
unclassified	1
unclassified	1
TG3	1
TG3-2	1
unclassified	1
unclassified	1
Firmicutes	9
Bacilli	4
Bacillales	2
Exiguobacteraceae	1
Exiguobacterium	1
Staphylococcaceae	1
Staphylococcus	1
Lactobacillales	1
Lactobacillaceae	1
Lactobacillus	1
unclassified	1
unclassified	1
unclassified	1
Clostridia	5
Clostridiales	5
Acidaminobacteraceae	2
Fusibacter	1
WH1-8	1
JTB215	1
unclassified	1
unclassified	1
unclassified	1
Veillonellaceae	1
Megamonas	1
Fusobacteria	4
Fusobacteriia	4
Fusobacteriales	4
Fusobacteriaceae	3
Fusobacterium	1
Propionigenium	1
Psychrilyobacter	1
unclassified	1
unclassified	1
Gemmatimonadetes	1
Gemm-2	1
unclassified	1
unclassified	1
unclassified	1
GN02	2
IIB17	1
unclassified	1
unclassified	1
unclassified	1
unclassified	1
unclassified	1
unclassified	1
unclassified	1
Kazan-3B-28	1
unclassified	1
unclassified	1
unclassified	1
unclassified	1
Lentisphaerae	2
Lentisphaeria	2
Lentisphaerales	1
Lentisphaeraceae	1
unclassified	1
Victivallales	1
Victivallaceae	1
unclassified	1
NC10	1
41997	1
Methylomirabiliales	1
Methylomirabiliaceae	1
Candidatus_Methylomirabilis	1
NKB19	1
SHAB590	1
unclassified	1
unclassified	1
unclassified	1
OD1	4
ABY1	1
unclassified	1
unclassified	1
unclassified	1
SM2F11	1
unclassified	1
unclassified	1
unclassified	1
unclassified	1
unclassified	1
unclassified	1
unclassified	1
ZB2	1
unclassified	1
unclassified	1
unclassified	1
OP3	3
BD4-9	1
unclassified	1
unclassified	1
unclassified	1
koll11	1
GIF10	1
kpj58rc	1
unclassified	1
PBS-25	1
unclassified	1
unclassified	1
unclassified	1
PAUC34f	1
unclassified	1
unclassified	1
unclassified	1
unclassified	1
Planctomycetes	11
BD7-11	1
unclassified	1
unclassified	1
unclassified	1
OM190	3
agg27	1
unclassified	1
unclassified	1
CL500-15	1
unclassified	1
unclassified	1
unclassified	1
unclassified	1
unclassified	1
Phycisphaerae	2
Phycisphaerales	2
Phycisphaeraceae	1
unclassified	1
unclassified	1
unclassified	1
Planctomycetia	2
Pirellulales	1
Pirellulaceae	1
unclassified	1
Planctomycetales	1
Planctomycetaceae	1
Planctomyces	1
vadinHA49	3
DH61	1
unclassified	1
unclassified	1
PeHg47	1
unclassified	1
unclassified	1
unclassified	1
unclassified	1
unclassified	1
Proteobacteria	140
Alphaproteobacteria	52
BD7-3	1
unclassified	1
unclassified	1
Caulobacterales	2
Caulobacteraceae	2
Phenylobacterium	1
unclassified	1
Kiloniellales	5
Kiloniellaceae	3
Thalassospira	2
unclassified	1
unclassified	2
unclassified	2
Kordiimonadales	1
Kordiimonadaceae	1
unclassified	1
RF32	1
unclassified	1
unclassified	1
Rhizobiales	11
Beijerinckiaceae	1
unclassified	1
Hyphomicrobiaceae	4
Devosia	1
Hyphomicrobium	1
unclassified	2
Methylobacteriaceae	1
Methylobacterium	1
Phyllobacteriaceae	3
Nitratireductor	1
unclassified	2
unclassified	1
unclassified	1
Xanthobacteraceae	1
unclassified	1
Rhodobacterales	10
Rhodobacteraceae	10
Amaricoccus	1
Anaerospora	2
Loktanella	1
Octadecabacter	1
Paracoccus	1
Phaeobacter	1
Thalassobius	1
unclassified	2
Rhodospirillales	7
Rhodospirillaceae	6
Inquilinus	1
Magnetospirillum	1
Nisaea	1
Novispirillum	1
unclassified	2
unclassified	1
unclassified	1
Rickettsiales	5
AEGEAN_112	1
unclassified	1
Pelagibacteraceae	1
unclassified	1
Rickettsiaceae	1
unclassified	1
unclassified	2
unclassified	2
Sphingomonadales	7
Erythrobacteraceae	2
Lutibacterium	1
unclassified	1
Sphingomonadaceae	4
Kaistobacter	1
Novosphingobium	2
unclassified	1
unclassified	1
unclassified	1
unclassified	2
unclassified	2
unclassified	2
Betaproteobacteria	15
Burkholderiales	6
Comamonadaceae	6
Comamonas	1
Delftia	1
Hydrogenophaga	1
Limnobacter	1
Paucibacter	1
unclassified	1
Methylophilales	1
Methylophilaceae	1
unclassified	1
MND1	1
unclassified	1
unclassified	1
MWH-UniP1	1
unclassified	1
unclassified	1
Neisseriales	2
Neisseriaceae	2
unclassified	1
Vogesella	1
Rhodocyclales	2
Rhodocyclaceae	2
Dechloromonas	1
unclassified	1
Thiobacterales	1
unclassified	1
unclassified	1
unclassified	1
unclassified	1
unclassified	1
Deltaproteobacteria	24
Bdellovibrionales	2
Bacteriovoracaceae	2
Bacteriovorax	1
unclassified	1
Desulfarculales	1
Desulfarculaceae	1
unclassified	1
Desulfobacterales	7
Desulfobacteraceae	3
Desulfofrigus	1
unclassified	2
Desulfobulbaceae	3
Desulfocapsa	1
Desulfotalea	1
unclassified	1
Nitrospinaceae	1
Nitrospina	1
Desulfovibrionales	2
Desulfovibrionaceae	2
Desulfovibrio	1
unclassified	1
Myxococcales	3
Nannocystaceae	1
Plesiocystis	1
OM27	1
unclassified	1
unclassified	1
unclassified	1
NB1-j	1
JTB38	1
unclassified	1
PB19	1
unclassified	1
unclassified	1
Spirobacillales	1
unclassified	1
unclassified	1
Sva0853	4
JTB36	1
unclassified	1
S25_1238	1
unclassified	1
SAR324	1
unclassified	1
unclassified	1
unclassified	1
unclassified	2
unclassified	2
unclassified	2
Epsilonproteobacteria	7
Campylobacterales	7
Campylobacteraceae	4
Arcobacter	2
Campylobacter	1
Sulfurospirillum	1
Helicobacteraceae	3
Sulfurimonas	1
unclassified	2
Gammaproteobacteria	40
Aeromonadales	1
Aeromonadaceae	1
unclassified	1
Alteromonadales	5
Alteromonadaceae	3
Glaciecola	1
unclassified	1
ZD0117	1
HTCC2188	1
HTCC	1
OM60	1
unclassified	1
Chromatiales	3
Chromatiaceae	1
unclassified	1
unclassified	2
unclassified	2
HTCC2188	2
HTCC2089	1
unclassified	1
unclassified	1
unclassified	1
Legionellales	8
Coxiellaceae	1
unclassified	1
Endoecteinascidiaceae	1
unclassified	1
Francisellaceae	3
Francisella	1
unclassified	2
Legionellaceae	1
unclassified	1
unclassified	2
unclassified	2
Marinicellales	2
Marinicellaceae	2
Marinicella	1
unclassified	1
Oceanospirillales	6
Endozoicimonaceae	1
unclassified	1
Halomonadaceae	1
Candidatus_Portiera	1
Oceanospirillaceae	1
Marinomonas	1
SUP05	1
unclassified	1
unclassified	2
unclassified	2
Pseudomonadales	1
Moraxellaceae	1
Acinetobacter	1
Salinisphaerales	1
Salinisphaeraceae	1
Salinisphaera	1
Thiohalorhabdales	1
Thiohalorhabdaceae	1
unclassified	1
Thiotrichales	5
Piscirickettsiaceae	2
Piscirickettsia	1
unclassified	1
Thiotrichaceae	2
Cocleimonas	1
Leucothrix	1
unclassified	1
unclassified	1
unclassified	1
unclassified	1
unclassified	1
Vibrionales	2
Pseudoalteromonadaceae	1
unclassified	1
Vibrionaceae	1
unclassified	1
Xanthomonadales	2
Sinobacteraceae	1
unclassified	1
Xanthomonadaceae	1
Stenotrophomonas	1
unclassified	2
unclassified	2
unclassified	2
unclassified	2
SAR406	1
AB16	1
Arctic96B-7	1
A714017	1
ZA3312c	1
SBR1093	1
A712011	1
unclassified	1
unclassified	1
unclassified	1
Spirochaetes	3
Spirochaetes	3
Sphaerochaetales	1
Sphaerochaetaceae	1
unclassified	1
Spirochaetales	1
Spirochaetaceae	1
Spirochaeta	1
unclassified	1
unclassified	1
unclassified	1
Tenericutes	5
Mollicutes	5
Anaeroplasmatales	1
Anaeroplasmataceae	1
unclassified	1
Mycoplasmatales	2
Mycoplasmataceae	2
Candidatus_Hepatoplasma	1
Mycoplasma	1
unclassified	2
unclassified	2
unclassified	2
TM6	2
SBRH58	1
unclassified	1
unclassified	1
unclassified	1
SJA-4	1
unclassified	1
unclassified	1
unclassified	1
TM7	1
TM7-1	1
unclassified	1
unclassified	1
unclassified	1
unclassified	2
unclassified	2
unclassified	2
unclassified	2
unclassified	2
Verrucomicrobia	15
Opitutae	7
Opitutales	1
Opitutaceae	1
Opitutus	1
Pelagicoccales	1
Pelagicoccaceae	1
Pelagicoccus	1
Puniceicoccales	3
Puniceicoccaceae	3
Coraliomargarita	1
MB11C04	1
unclassified	1
unclassified	2
unclassified	2
unclassified	2
Pedosphaerae	1
unclassified	1
unclassified	1
unclassified	1
unclassified	1
unclassified	1
unclassified	1
unclassified	1
Verruco-5	2
R76-B128	1
unclassified	1
unclassified	1
SS1-B-03-39	1
unclassified	1
unclassified	1
Verrucomicrobiae	4
Verrucomicrobiales	4
Verrucomicrobiaceae	4
MSBL3	1
Rubritalea	1
unclassified	1
Verrucomicrobium	1
WWE1	1
Cloacamonae	1
Cloacamonales	1
MSBL8	1
unclassified	1
ZB3	1
BS119	1
unclassified	1
unclassified	1
unclassified	1
Grand Total	303

## Sheet: Table S5
454 16S amplicon sequencing
Phylotype	Size	superkingdom	phylum	class	order	family	genus	species	percentage
Phylotype_S01	16	Bacteria	Proteobacteria	Alphaproteobacteria	Rickettsiales	Pelagibacteraceae	unclassified	unclassified	25.3968
Phylotype_S02	8	Bacteria	Proteobacteria	Alphaproteobacteria	unclassified	unclassified	unclassified	unclassified	12.6984
Phylotype_S03	6	Bacteria	Cyanobacteria	Chloroplast	Chlorophyta	Mamiellaceae	unclassified	unclassified	9.52381
Phylotype_S04	6	Bacteria	Cyanobacteria	Synechococcophycideae	Synechococcales	Synechococcaceae	Synechococcus	unclassified	9.52381
Phylotype_S05	3	Bacteria	Bacteroidetes	Flavobacteriia	Flavobacteriales	Cryomorphaceae	Fluviicola	unclassified	4.7619
Phylotype_S06	3	Bacteria	Proteobacteria	Alphaproteobacteria	Rhodobacterales	Rhodobacteraceae	Thalassobius	unclassified	4.7619
Phylotype_S07	2	Bacteria	Proteobacteria	Betaproteobacteria	Methylophilales	Methylophilaceae	unclassified	unclassified	3.1746
Phylotype_S08	2	Bacteria	Bacteroidetes	Flavobacteriia	Flavobacteriales	Flavobacteriaceae	unclassified	unclassified	3.1746
Phylotype_S09	1	Bacteria	Proteobacteria	Alphaproteobacteria	unclassified	unclassified	unclassified	unclassified	1.5873
Phylotype_S10	1	Bacteria	Proteobacteria	Alphaproteobacteria	Rhodobacterales	Rhodobacteraceae	unclassified	unclassified	1.5873
Phylotype_S11	1	Bacteria	Proteobacteria	Alphaproteobacteria	Caulobacterales	Caulobacteraceae	Caulobacter	unclassified	1.5873
Phylotype_S12	1	unknown	unclassified	unclassified	unclassified	unclassified	unclassified	unclassified	1.5873
Phylotype_S13	1	Bacteria	Proteobacteria	Gammaproteobacteria	Oceanospirillales	Halomonadaceae	Candidatus_Portiera	unclassified	1.5873
Phylotype_S14	1	Bacteria	Proteobacteria	Gammaproteobacteria	Pseudomonadales	Moraxellaceae	Acinetobacter	guillouiae	1.5873
Phylotype_S15	1	Bacteria	Proteobacteria	Deltaproteobacteria	Sva0853	S25_1238	unclassified	unclassified	1.5873
Phylotype_S16	1	Bacteria	Bacteroidetes	Flavobacteriia	Flavobacteriales	Cryomorphaceae	unclassified	unclassified	1.5873
Phylotype_S17	1	Bacteria	Proteobacteria	Gammaproteobacteria	Alteromonadales	unclassified	unclassified	unclassified	1.5873
Phylotype_S18	1	Bacteria	Proteobacteria	Deltaproteobacteria	Bdellovibrionales	Bacteriovoracaceae	unclassified	unclassified	1.5873
Phylotype_S19	1	Bacteria	Proteobacteria	Gammaproteobacteria	Thiotrichales	Piscirickettsiaceae	unclassified	unclassified	1.5873
Phylotype_S20	1	Bacteria	Proteobacteria	Betaproteobacteria	unclassified	unclassified	unclassified	unclassified	1.5873
Phylotype_S21	1	Bacteria	Cyanobacteria	Synechococcophycideae	Synechococcales	Synechococcaceae	unclassified	unclassified	1.5873
Phylotype_S22	1	Bacteria	Cyanobacteria	Chloroplast	Cryptophyta	unclassified	unclassified	unclassified	1.5873
Phylotype_S23	1	Bacteria	Proteobacteria	Gammaproteobacteria	Aeromonadales	Aeromonadaceae	unclassified	unclassified	1.5873
Phylotype_S24	1	Bacteria	Actinobacteria	Acidimicrobiia	Acidimicrobiales	OCS155	unclassified	unclassified	1.5873
Phylotype_S25	1	Bacteria	Bacteroidetes	Flavobacteriia	Flavobacteriales	Cryomorphaceae	unclassified	unclassified	1.5873
Total	63								100

## Sheet: Table S6
16S rRNA gene clone library
Row Labels	Sum of percentage	Sum of Size
Actinobacteria	1.5873	1
Acidimicrobiia	1.5873	1
Acidimicrobiales	1.5873	1
OCS155	1.5873	1
unclassified	1.5873	1
Phylotype_S24	1.5873	1
Bacteroidetes	11.1111	7
Flavobacteriia	11.1111	7
Flavobacteriales	11.1111	7
Cryomorphaceae	7.93651	5
Fluviicola	4.7619	3
Phylotype_S05	4.7619	3
unclassified	3.1746	2
Phylotype_S16	1.5873	1
Phylotype_S25	1.5873	1
Flavobacteriaceae	3.1746	2
unclassified	3.1746	2
Phylotype_S08	3.1746	2
Cyanobacteria	22.2222	14
Chloroplast	11.1111	7
Chlorophyta	9.52381	6
Mamiellaceae	9.52381	6
unclassified	9.52381	6
Phylotype_S03	9.52381	6
Cryptophyta	1.5873	1
unclassified	1.5873	1
unclassified	1.5873	1
Phylotype_S22	1.5873	1
Synechococcophycideae	11.1111	7
Synechococcales	11.1111	7
Synechococcaceae	11.1111	7
Synechococcus	9.52381	6
Phylotype_S04	9.52381	6
unclassified	1.5873	1
Phylotype_S21	1.5873	1
Proteobacteria	63.4921	40
Alphaproteobacteria	47.619	30
Caulobacterales	1.5873	1
Caulobacteraceae	1.5873	1
Caulobacter	1.5873	1
Phylotype_S11	1.5873	1
Rhodobacterales	6.34921	4
Rhodobacteraceae	6.34921	4
Thalassobius	4.7619	3
Phylotype_S06	4.7619	3
unclassified	1.5873	1
Phylotype_S10	1.5873	1
Rickettsiales	25.3968	16
Pelagibacteraceae	25.3968	16
unclassified	25.3968	16
Phylotype_S01	25.3968	16
unclassified	14.2857	9
unclassified	14.2857	9
unclassified	14.2857	9
Phylotype_S02	12.6984	8
Phylotype_S09	1.5873	1
Betaproteobacteria	4.7619	3
Methylophilales	3.1746	2
Methylophilaceae	3.1746	2
unclassified	3.1746	2
Phylotype_S07	3.1746	2
unclassified	1.5873	1
unclassified	1.5873	1
unclassified	1.5873	1
Phylotype_S20	1.5873	1
Deltaproteobacteria	3.1746	2
Bdellovibrionales	1.5873	1
Bacteriovoracaceae	1.5873	1
unclassified	1.5873	1
Phylotype_S18	1.5873	1
Sva0853	1.5873	1
S25_1238	1.5873	1
unclassified	1.5873	1
Phylotype_S15	1.5873	1
Gammaproteobacteria	7.93651	5
Aeromonadales	1.5873	1
Aeromonadaceae	1.5873	1
unclassified	1.5873	1
Phylotype_S23	1.5873	1
Alteromonadales	1.5873	1
unclassified	1.5873	1
unclassified	1.5873	1
Phylotype_S17	1.5873	1
Oceanospirillales	1.5873	1
Halomonadaceae	1.5873	1
Candidatus_Portiera	1.5873	1
Phylotype_S13	1.5873	1
Pseudomonadales	1.5873	1
Moraxellaceae	1.5873	1
Acinetobacter	1.5873	1
Phylotype_S14	1.5873	1
Thiotrichales	1.5873	1
Piscirickettsiaceae	1.5873	1
unclassified	1.5873	1
Phylotype_S19	1.5873	1
unclassified	1.5873	1
unclassified	1.5873	1
unclassified	1.5873	1
unclassified	1.5873	1
unclassified	1.5873	1
Phylotype_S12	1.5873	1
Grand Total	100	63

## Sheet: Table S7
16S rRNA gene clone library
Row Labels	Count of Phylotype
Actinobacteria	1
Acidimicrobiia	1
Acidimicrobiales	1
OCS155	1
unclassified	1
Bacteroidetes	4
Flavobacteriia	4
Flavobacteriales	4
Cryomorphaceae	3
Fluviicola	1
unclassified	2
Flavobacteriaceae	1
unclassified	1
Cyanobacteria	4
Chloroplast	2
Chlorophyta	1
Mamiellaceae	1
unclassified	1
Cryptophyta	1
unclassified	1
unclassified	1
Synechococcophycideae	2
Synechococcales	2
Synechococcaceae	2
Synechococcus	1
unclassified	1
Proteobacteria	15
Alphaproteobacteria	6
Caulobacterales	1
Caulobacteraceae	1
Caulobacter	1
Rhodobacterales	2
Rhodobacteraceae	2
Thalassobius	1
unclassified	1
Rickettsiales	1
Pelagibacteraceae	1
unclassified	1
unclassified	2
unclassified	2
unclassified	2
Betaproteobacteria	2
Methylophilales	1
Methylophilaceae	1
unclassified	1
unclassified	1
unclassified	1
unclassified	1
Deltaproteobacteria	2
Bdellovibrionales	1
Bacteriovoracaceae	1
unclassified	1
Sva0853	1
S25_1238	1
unclassified	1
Gammaproteobacteria	5
Aeromonadales	1
Aeromonadaceae	1
unclassified	1
Alteromonadales	1
unclassified	1
unclassified	1
Oceanospirillales	1
Halomonadaceae	1
Candidatus_Portiera	1
Pseudomonadales	1
Moraxellaceae	1
Acinetobacter	1
Thiotrichales	1
Piscirickettsiaceae	1
unclassified	1
unclassified	1
unclassified	1
unclassified	1
unclassified	1
unclassified	1
Grand Total	25
